# Supplementary material for: Identification of a novel non-invasive biological marker to overcome the shortcomings of PSA in diagnosis and risk stratification for prostate cancer: Initial prospective study of developmental endothelial locus-1 protein
Source: PLoS One. 2021 Apr 26;16(4):e0250254. doi: 10.1371/journal.pone.0250254 (PMC8075267; doi:10.1371/journal.pone.0250254)
Supplement: S1 File — (ZIP) [file pone.0250254.s001.zip]

Archive with 22 entries (22 files):
- Statistics (without personal information)/1. Total ▒Γ╝·┼δ░Φ.spv
- Statistics (without personal information)/1. Total ─1⁄2└╠┴a░÷.spv
- Statistics (without personal information)/1. Total ╞≥▒╒║±▒│.spv
- Statistics (without personal information)/2. Gleason score anova.spv
- Statistics (without personal information)/2. RP ┐1⁄4╝╙║»╝÷ ╞≥▒╒║±▒│.spv
- Statistics (without personal information)/2. T2 vs T3 vs T4 anova.spv
- Statistics (without personal information)/2. T3b ┤┘║»╖«║╨╝«.spv
- Statistics (without personal information)/2. T3b ─1⁄2└╠┴a░÷.spv
- Statistics (without personal information)/2020.06.20 Raw data.xlsx
- Statistics (without personal information)/3. PSA 3 ╣╠╕╕ ─1⁄2└╠┴a░÷.spv
- Statistics (without personal information)/3. PSA 3 └╠╗≤ ─1⁄2└╠┴a░÷.spv
- Statistics (without personal information)/3. PSA 3-8 ─1⁄2└╠┴a░÷.spv
- Statistics (without personal information)/benign + iSC PCa vs SC PCa.xlsx
- Statistics (without personal information)/multivariate (SC PCa).spv
- Statistics (without personal information)/Raw Data (PSA 3 ╣╠╕╕).sav
- Statistics (without personal information)/Raw Data (PSA 3 └╠╗≤).sav
- Statistics (without personal information)/Raw Data (PSA 3-8).sav
- Statistics (without personal information)/Raw data (SC PCa).sav
- Statistics (without personal information)/Raw Data (T2 T3a vs T3b).sav
- Statistics (without personal information)/Raw Data (Total).sav
- Statistics (without personal information)/Raw Data (Total, old).sav
- Statistics (without personal information)/ROC.spv
