# Supplementary material for: Identification of a novel non-invasive biological marker to overcome the shortcomings of PSA in diagnosis and risk stratification for prostate cancer: Initial prospective study of developmental endothelial locus-1 protein
Source: PLoS One. 2021 Apr 26;16(4):e0250254. doi: 10.1371/journal.pone.0250254 (PMC8075267; doi:10.1371/journal.pone.0250254)
Supplement: S1 File — (ZIP) [file pone.0250254.s001.zip › Statistics (without personal information)/2020.06.20 Raw data.xlsx]

## Sheet: Total
BMI	Prostate vol	PSA Density	Age	Group PSA	iPSA	Del-1	Group del	Bx	치료방법	pTstage	p GS sum
27.0795	20.2	0.0148515	61	1	0.3	0.09	1	2
25	45	0.01	76	1	0.45	0.0956667	1	2
23.9121	25	0.0184	60	1	0.46	0.125	2	2
23.4735	24	0.0258333	65	1	0.62	0.000333333	1	2	TURP
22.4813	23	0.0269565	67	1	0.62	0.0366667	1	2	TURP
24.5675	51	0.0158824	78	1	0.81	0.0996667	1	2
22.3824	30	0.0283333	54	1	0.85	0.103	1	2
23.4375	63	0.0139683	60	1	0.88	0.0126667	1	2	TURP
25.6736	15.71	0.0572884	63	1	0.9	0.110667	1	2
26.5627	31.68	0.0293561	68	1	0.93	0.0943333	1	2
28	39.8	0.0291457	67	1	1.16	0.04	1	2	TURP
25.3069	32.6	0.0358896	79	1	1.17	1.09833	2	2
22.4423	26	0.0511538	62	1	1.33	0.0136667	1	2
25.2653	41	0.0341463	72	1	1.4	0.0226667	1	2	TURP
23.5049	49.7	0.0283702	79	1	1.41	0.102333	1	2
22.3513	24.4	0.0590164	76	1	1.44	0.0386667	1	2
21.3788	53.7	0.0268156	77	1	1.44	0.129333	2	2	TURP
29.1876	39	0.0410256	57	1	1.6	0.051	1	2
28.3	38.5	0.0425974	62	1	1.64	0.000666667	1	2
26.8	30	0.0556667	65	1	1.67	0.0406667	1	2
19.1	30	0.06	71	1	1.8	0.0363333	1	2
28.5348	60.5	0.0305785	70	1	1.85	0.0606667	1	2
27.5509	88	0.0210227	59	1	1.85	0.0843333	1	2	TURP
27.5403	35	0.054	60	1	1.89	0.045	1	2
24.5243	25	0.076	72	1	1.9	0.047	1	2
30	86	0.0223256	63	1	1.92	0.149	2	2
22.2565	45.9	0.0424837	60	1	1.95	0.102	1	2
26.6	25	0.0784	62	1	1.96	0.0226667	1	2	TURP
22.0124	45	0.0457778	59	1	2.06	0.0156667	1	2
27.1267	46.12	0.052255	63	1	2.41	0.041	1	2
29.3	40.3	0.060794	55	1	2.45	0.013	1	2
24.4418	25.2	0.097619	55	1	2.46	0.0323333	1	2
20.8617	39	0.0638462	65	1	2.49	0.0253333	1	2
28.4	59.1	0.0428088	61	1	2.53	0.0646667	1	2
20.4297	60	0.0458333	66	1	2.75	0.110333	1	2
25.1	37.2	0.0741935	62	1	2.76	0.0473333	1	2
22.2	24.9	0.116466	67	1	2.9	0.0426667	1	2
20.8	15.8	0.187342	80	1	2.96	0.0453333	1	2
22.706	20.1	0.147264	74	1	2.96	0.0506667	1	2
25.5279	25	0.1196	58	1	2.99	0.111667	1	2
23.5694	18.1	0.165746	71	2	3	0.00366667	1	2
25.2595	39.9	0.0789474	73	2	3.15	0.0476667	1	2
27.1545	31.7	0.100631	51	2	3.19	0.0153333	1	2
21.6	25	0.1276	50	2	3.19	0.0303333	1	2
24.5	41.5	0.0768675	70	2	3.19	0.0946667	1	2
29.154	30.7	0.105212	60	2	3.23	0.02	1	2
26.5	25	0.13	75	2	3.25	0.0503333	1	2
24.3879	25.3	0.128854	65	2	3.26	0.0446667	1	2
25.44	29.1	0.117182	58	2	3.41	0.023	1	2
27.9068	42	0.0811905	71	2	3.41	0.0333333	1	2
23.2909	25	0.1364	78	2	3.41	0.0543333	1	2
27.1502	25	0.1396	67	2	3.49	0.015	1	2
25.6	26	0.137692	60	2	3.58	0.130333	2	2
22.1282	20	0.179	76	2	3.58	1.30567	2	2
25.1	25	0.144	65	2	3.6	0.0433333	1	2
20.4935	30	0.12	61	2	3.6	0.053	1	2
23.6828	35	0.104857	72	2	3.67	0.044	1	2
25.9701	25	0.1472	73	2	3.68	0.0676667	1	2	TURP
20.5122	30	0.124333	48	2	3.73	0.0633333	1	2
28.9677	35	0.106857	52	2	3.74	0.0336667	1	2
21.0077	40	0.09425	27	2	3.77	0.000666667	1	2
21.6041	66	0.0572727	70	2	3.78	0.0686667	1	2
29.0688	16.7	0.226946	60	2	3.79	0.0953333	1	2
24.6044	19.9	0.19196	59	2	3.82	0.0446667	1	2
22	30.9	0.125243	73	2	3.87	0.0576667	1	2
21.9525	54.2	0.0723247	66	2	3.92	0.087	1	2
23.9349	38.3	0.102611	80	2	3.93	0.046	1	2
23.8754	18.6	0.215054	63	2	4	0.100667	1	2
22.769	36.7	0.109264	70	2	4.01	0.0156667	1	2
27.101	24	0.16875	64	2	4.05	0.00233333	1	2
23.1	31	0.133226	50	2	4.13	0.177667	2	2
22.3	30	0.138333	75	2	4.15	0.0246667	1	2	TURP
18.3391	30	0.139333	71	2	4.18	0.00533333	1	2
25.7	32	0.133437	63	2	4.27	0.0143333	1	2
25.6123	31	0.137742	66	2	4.27	0.0243333	1	2
28.5	30	0.144333	80	2	4.33	0.0293333	1	2
21.8038	46	0.0943478	57	2	4.34	0.0503333	1	2
26.7364	30	0.145667	56	2	4.37	0.0666667	1	2
27.9012	30.9	0.142395	81	2	4.4	0.0166667	1	2	TURP
24.465	25.8	0.171705	66	2	4.43	0.0333333	1	2
28.0175	52	0.0859615	50	2	4.47	0.0243333	1	2
23.7954	15.84	0.282197	53	2	4.47	0.0256667	1	2
21.0631	25	0.1796	72	2	4.49	0.0456667	1	2	TURP
25.565	39	0.11641	64	2	4.54	0.0306667	1	2
27.0157	16.5	0.275758	61	2	4.55	0.07	1	2
23.9512	25	0.1848	62	2	4.62	0.157	2	2
23.8518	20	0.236	79	2	4.72	0.0103333	1	2
24.1812	25	0.1896	74	2	4.74	0.013	1	2	TURP
22.3833	50	0.0964	61	2	4.82	0.048	1	2
26.1738	50	0.097	64	2	4.85	0.147	2	2
20.7421	19	0.257895	63	2	4.9	0.096	1	2
26.42	44	0.112273	60	2	4.94	0.02	1	2
25.5643	75	0.0666667	62	2	5	0.0143333	1	2
23.0966	28	0.178929	58	2	5.01	0.0546667	1	2
30.593	34	0.147647	69	2	5.02	0.018	1	2
19.721	30	0.168667	52	2	5.06	0.0303333	1	2
18.5901	32	0.16	72	2	5.12	-0.0363333	1	2
29.0533	45.1	0.114191	74	2	5.15	0.0373333	1	2
21.9	62	0.0835484	72	2	5.18	0.024	1	2
22.0118	42	0.123333	67	2	5.18	0.0386667	1	2
21.6	30	0.173	55	2	5.19	0.01	1	2
20.4224	30	0.173	65	2	5.19	0.024	1	2
26.6	39	0.13359	62	2	5.21	0.0133333	1	2
20.1953	40	0.1305	62	2	5.22	0.021	1	2
20.851	29	0.181724	36	2	5.27	0.0873333	1	2
23.5139	59.8	0.088796	60	2	5.31	0.105	1	2
26.6097	40.7	0.131204	62	2	5.34	0.0996667	1	2
22.8	44	0.122727	54	2	5.4	0.007	1	2
25.2033	31.5	0.173968	80	2	5.48	0.00366667	1	2
24.16	27.2	0.205147	66	2	5.58	0.0106667	1	2
21.3189	55	0.102182	61	2	5.62	0.092	1	2
19.7409	52	0.110385	65	2	5.74	0.015	1	2
24.0882	17	0.342353	51	2	5.82	0.105	1	2
27.5	47.7	0.122851	61	2	5.86	0.0183333	1	2
24.0649	46	0.127609	71	2	5.87	0.00133333	1	2
28.3607	50	0.1186	74	2	5.93	0.000666667	1	2
25.4064	30.1	0.199336	86	2	6	0.0786667	1	2	TURP
30	33	0.183939	73	2	6.07	0.0616667	1	2
24.3124	50.8	0.123228	49	2	6.26	0.0723333	1	2
28.6821	23	0.273478	71	2	6.29	0.119333	1	2
23.3	37	0.17027	77	2	6.3	0.0123333	1	2
24.5	34	0.185294	65	2	6.3	0.024	1	2
23.2728	34	0.187647	65	2	6.38	0.0486667	1	2
24.1588	25	0.2576	61	2	6.44	0.056	1	2
24.9	38.1	0.170604	62	2	6.5	0.110667	1	2
26.4322	31	0.210968	61	2	6.54	0.075	1	2	TURP
22.5981	91	0.0721978	70	2	6.57	0.0113333	1	2
21.7649	47.3	0.139112	72	2	6.58	0.118667	1	2
22.3692	40	0.16475	67	2	6.59	0.115	1	2
21.2	32	0.209375	60	2	6.7	0.00766667	1	2
22.6433	21	0.32381	63	2	6.8	0.0536667	1	2
26.3646	20	0.343	42	2	6.86	0.0703333	1	2
24.1	31.4	0.221975	56	2	6.97	0.028	1	2
24.0419	14	0.502857	65	2	7.04	0.167333	2	2
25.5692	23	0.308261	68	2	7.09	-0.000333333	1	2
21.8724	35	0.203429	77	2	7.12	0.0966667	1	2
24.7897	39	0.18359	61	2	7.16	0.0103333	1	2
26.6193	39	0.184359	81	2	7.19	0.00733333	1	2
25.1	29.52	0.243902	69	2	7.2	0.0213333	1	2
25.6896	40	0.18025	67	2	7.21	0.011	1	2
23	30	0.244667	71	2	7.34	0.0573333	1	2
21.3267	50.6	0.146838	65	2	7.43	0.0913333	1	2
30.92	38.3	0.19765	82	2	7.57	0.153333	2	2
24.6	21	0.361429	68	2	7.59	0.055	1	2
22.9605	36	0.211667	38	2	7.62	0.017	1	2
24.7794	52.1	0.146449	68	2	7.63	0.0613333	1	2
20.1951	30	0.260333	64	2	7.81	0.115	1	2
25.0135	30	0.261667	68	2	7.85	0.058	1	2
22.3859	40	0.20125	64	2	8.05	-0.00366667	1	2
21.4	19	0.426842	62	2	8.11	0.101667	1	2
22.9877	68	0.119706	66	2	8.14	0.018	1	2
22.4593	45	0.181333	72	2	8.16	0.0836667	1	2
26.2	30	0.273333	77	2	8.2	0.0696667	1	2
22.8217	30	0.283667	63	2	8.51	0.0646667	1	2
22.4	19	0.451053	74	2	8.57	0.027	1	2
22.3802	22.8	0.391667	58	2	8.93	-0.00866667	1	2
25.6	62	0.148387	64	2	9.2	-0.0226667	1	2
25.0774	30	0.308	72	2	9.24	0.0326667	1	2
21.805	20.8	0.449038	77	2	9.34	0.038	1	2
23.0301	41.7	0.232614	83	2	9.7	0.429333	2	2
22.2753	42	0.232143	62	2	9.75	0.0333333	1	2
28.5776	31	0.322581	64	2	10	0.00166667	1	2
26.2956	24	0.42	57	2	10.08	0.0233333	1	2
21.8866	15.5	0.651613	82	2	10.1	0.116	1	2	TURP
18.7889	22.2	0.467568	54	2	10.38	0.0556667	1	2
21.3407	30	0.347333	79	2	10.42	0.110333	1	2
23.5848	35	0.298286	61	2	10.44	0.0496667	1	2
23.2	40.3	0.260298	58	2	10.49	0.01	1	2
21.3	32	0.327813	70	2	10.49	0.012	1	2
24.107	15.5	0.678065	70	2	10.51	0.003	1	2
27.9321	48	0.224375	70	2	10.77	0.13	2	2
23.3355	30	0.368333	62	2	11.05	0.084	1	2	TURP
23.3355	30	0.376333	77	2	11.29	0.0143333	1	2	TURP
23.8	18	0.718889	77	2	12.94	0.160667	2	2
23.7234	15	0.887333	67	2	13.31	0.038	1	2
24.1789	47	0.308511	74	2	14.5	0.0203333	1	2
26.3	30	0.563333	60	2	16.9	0.053	1	2
24.6832	32	0.569688	70	2	18.23	0.0323333	1	2	TURP
23.2	35	0.592571	65	2	20.74	0.0576667	1	2
24.8	30.7	0.769055	63	2	23.61	0.0356667	1	2
24.0715	36	0.8725	57	2	31.41	0.015	1	2
27.3475	18	5.33389	79	2	96.01	0.036	1	2
28.441	58.3	0.000686106	71	1	0.04	0.0233333	1	1	TURP		10
31.31	51.7	0.0145068	68	1	0.75	0.177	2	1	1	pT2	7
22.3943	24.3	0.0320988	66	1	0.78	0.113333	1	1	TURP		6
18.2911	22	0.0531818	68	1	1.17	0.00266667	1	1	TURP		10
24.8094	29.3	0.0453925	66	1	1.33	0.0806667	1	1	1	pT2	6
26.3	37.5	0.0368	72	1	1.38	0.0143333	1	1	1	pT2	6
23.5078	38.6	0.0479275	68	1	1.85	-0.00166667	1	1	1	pT2	7
23.4459	34.3	0.0612245	71	1	2.1	0.01	1	1	TURP		6
21.1927	21.3	0.110798	67	1	2.36	-0.008	1	1	1	pT2	7
23.4	34	0.0726471	84	1	2.47	0.023	1	1			6
25.2	36.8	0.0771739	63	1	2.84	0.0416667	1	1	1	pT2	6
22.9373	30	0.103667	72	2	3.11	0.0516667	1	1	1	pT2	7
23.1145	43	0.0783721	74	2	3.37	0.169	2	1	1	pT2	6
27.066	35	0.0982857	69	2	3.44	0.032	1	1	1	pT2	7
23.2865	30	0.115667	61	2	3.47	0.0703333	1	1	1	pT2	7
22.2	16.8	0.207143	75	2	3.48	0.027	1	1	1	pT3b	7
24.6505	30	0.119	79	2	3.57	0.183	2	1	1	pT3b	7
21.8	26	0.137692	66	2	3.58	0.015	1	1
22	25	0.1436	81	2	3.59	0.183	2	1			7
22.3	94	0.0385106	64	2	3.62	0.099	1	1	1	pT2	6
22.8	60	0.061	71	2	3.66	0.0263333	1	1	1	pT2	6
27.0877	30	0.122667	73	2	3.68	0.143	2	1	1	pT2	7
22.8936	45	0.082	70	2	3.69	0.0646667	1	1	1	pT2	7
24.6376	53.1	0.0694915	67	2	3.69	0.08	1	1	1	pT3a	7
24.8591	28.8	0.129861	52	2	3.74	0.032	1	1
24.547	49.6	0.0754032	65	2	3.74	0.126667	2	1	1	pT2	6
21.5317	39	0.0971795	61	2	3.79	0.318	2	1	1	pT2	7
24.977	25.72	0.148523	72	2	3.82	0.01	1	1	1	pT3a	7
21.4669	27	0.141481	67	2	3.82	0.13	2	1	1	pT2	6
26.741	18	0.212778	71	2	3.83	0.0926667	1	1	1	pT2	7
24.6097	64.7	0.0602782	73	2	3.9	0.0843333	1	1	1	pT2	8
24.8742	35	0.112286	63	2	3.93	0.0513333	1	1
25.1496	15.5	0.259355	56	2	4.02	0.0393333	1	1
24.5243	55	0.0743636	76	2	4.09	0.225	2	1	1	pT2	7
25.4197	80	0.051125	79	2	4.09	0.239	2	1	1	pT3a	8
24.894	32.8	0.125305	70	2	4.11	0.215	2	1	1	pT2	7
26	37	0.111351	67	2	4.12	0.216	2	1	1	pT2	7
28.4936	30	0.137667	59	2	4.13	0.0316667	1	1	1	pT3a	7
21.9	30	0.14	65	2	4.2	0.0766667	1	1	1	pT2	7
24	34.4	0.123547	58	2	4.25	0.011	1	1	1	pT3a	7
23.03	30	0.142333	67	2	4.27	0.0726667	1	1	1	pT2	7
28.6977	98	0.0437755	75	2	4.29	0.0293333	1	1	1	pT2	7
23.3556	30	0.145333	73	2	4.36	0.291	2	1	1	pT3a	7
28.1	81.6	0.0535539	80	2	4.37	0.0363333	1	1
24.9713	20	0.2195	59	2	4.39	0.018	1	1	1	pT2	6
22.7543	39.8	0.111307	74	2	4.43	0.03	1	1	1	pT2	8
23.1	30	0.148333	77	2	4.45	0.219	2	1	1	pT3a	7
24.6094	73.6	0.0607337	71	2	4.47	0.103	1	1	1	pT3a	8
22.5405	19.86	0.226586	53	2	4.5	0.047	1	1	1	pT2	7
22.9	20	0.225	87	2	4.5	0.084	1	1	1	pT2	7
25.9	30	0.151333	73	2	4.54	0.145	2	1	1	pT2	7
25.9	30	0.153	73	2	4.59	0.141333	2	1
24.2666	30	0.153667	77	2	4.61	-0.0126667	1	1
28.16	34.7	0.134006	72	2	4.65	0.00466667	1	1	1	pT3a	7
24.5089	26.9	0.173606	71	2	4.67	0.129	2	1	1	pT2	7
25.123	33.3	0.141141	68	2	4.7	0.195	2	1	1	pT3	6
26.0053	22	0.216364	67	2	4.76	0.285	2	1	1	pT2	6
26.5557	80.1	0.0595506	78	2	4.77	0.166	2	1	1	pT2	7
21.6154	21	0.230476	72	2	4.84	0.073	1	1	1	pT3a	7
23.4	36	0.138611	75	2	4.99	1.80633	2	1
23.51	24	0.208333	73	2	5	0.132	2	1	1	pT3a	7
20.1	34	0.147941	71	2	5.03	0.032	1	1	1	pT2	7
24.4	20	0.2515	49	2	5.03	0.047	1	1	1	pT2	7
24.295	25.47	0.197487	71	2	5.03	0.110667	1	1	1	pT2	7
25.1	48	0.105	71	2	5.04	-0.00266667	1	1	1	pT2	7
26.3285	24.3	0.207407	68	2	5.04	0.0736667	1	1	1	pT2	7
23.1403	42.4	0.118868	72	2	5.04	0.152	2	1	1	pT2	7
21.1	49.4	0.102429	67	2	5.06	0.0493333	1	1	1	pT3a	7
23.8281	35	0.144857	65	2	5.07	0.0873333	1	1	1	pT3b	9
19.0107	30	0.169333	71	2	5.08	0.025	1	1			7
23.6131	24.4	0.208197	60	2	5.08	0.0846667	1	1			6
21.9589	27.2	0.1875	71	2	5.1	0.0243333	1	1
29.4	29.6	0.172297	72	2	5.1	0.121	2	1	1	pT2	7
23.8062	25	0.2044	83	2	5.11	0.131	2	1	1	pT2	8
17.271	36	0.143611	68	2	5.17	0.0136667	1	1			6
28.3337	30	0.173	72	2	5.19	0.0346667	1	1	1	pT2	6
22.7126	58.1	0.0893287	64	2	5.19	0.168	2	1	1	pT2	7
18.6226	30	0.173333	60	2	5.2	0.119	1	1	1	pT2	7
25.6	41	0.128293	66	2	5.26	0.041	1	1	1	pT3a	7
22.4	29	0.182759	70	2	5.3	0.033	1	1	1	pT3	7
26.7	24	0.221667	72	2	5.32	0.53	2	1	1	pT2	7
20.3074	27	0.197407	81	2	5.33	0.16	2	1	1	pT2	7
20.0986	43.4	0.123502	78	2	5.36	0.184	2	1	1	pT2	7
23.2438	34.5	0.155942	73	2	5.38	0.318	2	1	1	pT3a	7
20.5625	30	0.180667	73	2	5.42	0.209	2	1	1	pT2	7
23.4236	24	0.236667	60	2	5.68	0.236	2	1	1	pT2	6
26.5	41.7	0.136211	78	2	5.68	0.414	2	1	1	pT3a	7
26.5585	35	0.164	61	2	5.74	0.143	2	1	1	pT2	7
22.8	82.8	0.069686	68	2	5.77	0.101333	1	1	1	pT3a	7
23.8384	23	0.254783	79	2	5.86	0.283	2	1	1	pT3a	7
22.4913	48.4	0.121901	68	2	5.9	0.12	2	1
20.8666	20	0.2955	72	2	5.91	0.0763333	1	1	1	pT2	7
23.6	28.9	0.204498	70	2	5.91	0.101	1	1	1	pT3a	8
24.0882	39.8	0.150101	77	2	5.974	0.255	2	1	1	pT2	7
19.4932	35	0.172857	72	2	6.05	0.0246667	1	1	1	pT2	7
25.8	25.9	0.233977	69	2	6.06	0.0146667	1	1	1	pT2	7
24	80	0.0775	67	2	6.2	0.028	1	1	1	pT2	6
22.5038	39	0.160256	67	2	6.25	-0.00333333	1	1	1	pT3a	7
25.1	23.1	0.271429	79	2	6.27	0.251667	2	1
23.6	27.46	0.228696	44	2	6.28	0.137	2	1	1	pT2	7
25.4	94	0.0669149	73	2	6.29	0.0293333	1	1	1	pT2	7
25.4	20	0.319	64	2	6.38	0.009	1	1	1	pT2	7
23.6311	55.1	0.116152	76	2	6.4	0.126	2	1	1	pT3b	9
26.7759	41	0.156341	67	2	6.41	0.15	2	1	1	pT2	6
26.3	47.1	0.137155	82	2	6.46	0.344	2	1	1	pT2	6
26	32.9	0.197568	65	2	6.5	0.00533333	1	1	1	pT2	6
28.959	20.9	0.311483	75	2	6.51	0.133	2	1	1	pT3a	7
27.2904	30.1	0.217608	72	2	6.55	0.062	1	1	1	pT3a	7
23.9372	28.4	0.230986	76	2	6.56	0.145	2	1	1	pT3a	8
26.8868	24.7	0.267206	78	2	6.6	0.299	2	1	1	pT3a	8
22.4261	30	0.221	65	2	6.63	0.027	1	1
21.475	41.1	0.162287	77	2	6.67	0.224	2	1	1	pT2	6
18.8999	37.62	0.180223	66	2	6.78	0.100333	1	1	1	pT2	7
23.8087	28	0.242143	78	2	6.78	0.48	2	1	1	pT3a	7
24.6079	35.2	0.193466	66	2	6.81	0.201	2	1	1	pT3a	9
23.7387	43	0.16114	76	2	6.929	0.091	1	1	1	pT2	7
21.6041	22.2	0.315315	77	2	7	0.117	1	1	1	pT2	7
26.127	24.5	0.285714	64	2	7	0.298	2	1	1	pT2	7
21.9127	43.6	0.16055	73	2	7	0.375	2	1	1	pT2	6
26.5731	30	0.233667	76	2	7.01	0.112	1	1	1	pT3a	7
24.4695	53.35	0.132521	77	2	7.07	0.0906667	1	1
25.4	26.5	0.26717	55	2	7.08	0.0163333	1	1
23.1	16.8	0.422619	74	2	7.1	0.0603333	1	1
25.6314	33.8	0.210651	77	2	7.12	-0.00366667	1	1			7
26.2675	21.7	0.329954	72	2	7.16	0.216	2	1	1	pT3a	8
26.8122	35	0.207714	67	2	7.27	0.00633333	1	1
27.0279	30	0.244667	74	2	7.34	0.115	1	1	1	pT2	6
23.2754	30	0.245	82	2	7.35	0.181	2	1	1	pT2	7
27.774	51	0.145098	71	2	7.4	0.007	1	1			8
23.6	23.26	0.320292	75	2	7.45	0.145	2	1	1	pT3b	9
25.9	30	0.248667	74	2	7.46	0.0323333	1	1			8
21.3953	21.9	0.341096	68	2	7.47	0.0216667	1	1	1	pT2	7
25.7498	43.2	0.177083	59	2	7.65	0.268	2	1	1	pT2	8
24.9696	14	0.559286	84	2	7.83	0.130667	2	1
22.9224	30	0.261667	77	2	7.85	0.0286667	1	1			7
25.8775	30	0.269	68	2	8.07	0.0556667	1	1			7
27.6361	91	0.0887912	60	2	8.08	0.239	2	1	1	pT3a	8
29.0819	53	0.15283	47	2	8.1	0.0193333	1	1
22.3017	97	0.0838144	76	2	8.13	0.135	2	1	1	pT3a	7
22.2338	23.9	0.340586	72	2	8.14	0.0996667	1	1
27.34	38.6	0.211917	77	2	8.18	0.183	2	1	1	pT2	8
27.8382	25	0.336	68	2	8.4	0.297	2	1	1	pT2	7
24.1708	37.8	0.225397	79	2	8.52	0.0976667	1	1
26.13	25	0.3424	61	2	8.56	0.0573333	1	1	1	pT3b	7
26.079	58	0.147759	63	2	8.57	0.0156667	1	1	1	pT2	9
23.3212	45	0.191111	69	2	8.6	0.142	2	1	1	pT3	7
22.9854	32	0.272813	83	2	8.73	0.222	2	1	1	pT2	7
26.7931	27	0.327407	67	2	8.84	0.0256667	1	1	1	pT3a	7
21.3039	28.6	0.31049	78	2	8.88	0.127	2	1
28.5	27	0.329259	67	2	8.89	0.238	2	1	1	pT3a	7
26.5467	40	0.2225	75	2	8.9	0.0916667	1	1			7
27.8	40.1	0.224439	66	2	9	0.08	1	1	1	pT2	7
22.645	35	0.257143	62	2	9	0.122667	2	1
19.6995	20	0.4665	61	2	9.33	0.0143333	1	1	1	pT2	7
23.6652	25	0.3756	68	2	9.39	0.0233333	1	1	1	pT2	8
23.6652	39	0.241538	62	2	9.42	0.034	1	1			7
20.4737	33	0.286364	68	2	9.45	0.182	2	1	1	pT2a	7
23.1473	63.8	0.148589	82	2	9.48	0.181	2	1	1	pT3a	7
20.3378	45	0.212667	80	2	9.57	0.187	2	1	1	pT2	7
30.1	20	0.481	58	2	9.62	0.183333	2	1
19.2	17.5	0.559429	72	2	9.79	0.064	1	1	1	pT2	7
25.8889	30	0.332667	78	2	9.98	0.166	2	1	1	pT2a	8
23.4046	30.3	0.333333	59	2	10.1	0.0333333	1	1
22.8	25.6	0.402344	73	2	10.3	0.148	2	1	1	pT3b	7
23.2	30	0.343333	82	2	10.3	0.308	2	1	1	pT2	7
24.2	20	0.52	65	2	10.4	0.15	2	1	1	pT3a	9
25.7	42	0.248333	73	2	10.43	0.181	2	1	1	pT3a	8
23.8804	30	0.348667	60	2	10.46	-0.011	1	1	1	pT3b	7
21.4533	40	0.26275	82	2	10.51	0.181	2	1	1	pT3	7
23.5294	20	0.527	70	2	10.54	0.188	2	1	1	pT2	7
25.5355	25	0.4312	71	2	10.78	0.14	2	1	1	pT2	7
26.0933	71.2	0.15323	65	2	10.91	0.0996667	1	1
22.6801	35	0.321143	73	2	11.24	0.0453333	1	1			6
25.1884	25.5	0.442353	79	2	11.28	0.139	2	1	1	pT3a	7
29.3848	71.1	0.159634	65	2	11.35	0.367	2	1	1	pT3a	7
25.7	35	0.327429	72	2	11.46	0.431	2	1	1	pT2	6
20.4382	25.9	0.457915	72	2	11.86	0.215	2	1	1	pT3a	8
24.093	41.5	0.289157	74	2	12	0.235	2	1	1	pT2	7
22.4605	70	0.171429	76	2	12	0.656	2	1	1	pT3a	9
23.1	45.5	0.27033	64	2	12.3	0.00266667	1	1	1	pT2	7
30.6	35.7	0.347339	82	2	12.4	0.131	2	1	1	pT2	7
20.0159	33	0.376667	60	2	12.43	0.137667	2	1
27.645	26.5	0.471698	63	2	12.5	0.155	2	1	1	pT3a	7
21.5	30.8	0.427597	63	2	13.17	0.352	2	1	1	pT3	8
25.2	36	0.370556	76	2	13.34	0.0423333	1	1			9
29.9377	33.6	0.408333	75	2	13.72	0.063	1	1	1	pT3a	6
18.9255	17.7	0.780791	61	2	13.82	0.066	1	1			7
30.1917	32	0.4325	77	2	13.84	0.222	2	1	1	pT3a	7
24.7	31.5	0.449206	84	2	14.15	0.195	2	1	1	pT3a	7
23.109	33.1	0.431118	78	2	14.27	0.0416667	1	1			8
24.2	34.1	0.419062	72	2	14.29	0.0273333	1	1			8
25.46	40.8	0.352941	68	2	14.4	0.126	2	1	1	pT3a	7
23.5078	27.9	0.523297	68	2	14.6	0.0536667	1	1	1	pT3b	9
20.3554	59.9	0.24424	68	2	14.63	0.136333	2	1	1	pT2	6
25.2	55	0.267273	82	2	14.7	0.207	2	1	1	pT3b	7
21.9	21.3	0.715493	63	2	15.24	0.118	1	1	1	pT2	7
21.6	24	0.648333	81	2	15.56	0.023	1	1
26.2	15.7	0.996815	63	2	15.65	0.0916667	1	1			7
22.1003	38.2	0.410995	78	2	15.7	0.166	2	1	1	pT3b	9
24.9322	23.2	0.689655	76	2	16	-0.0153333	1	1
19.3424	21.4	0.747664	81	2	16	0.219	2	1	1	pT2	6
25.3069	36.3	0.445179	72	2	16.16	0.198	2	1	1	pT3a	7
28.441	44.4	0.367793	71	2	16.33	0.456333	2	1
28.3	51	0.321569	71	2	16.4	-0.00166667	1	1			9
23.5078	39.4	0.421574	85	2	16.61	0.0853333	1	1			7
23.5316	29.5	0.582034	73	2	17.17	0.015	1	1
28.3447	39.3	0.459542	71	2	18.06	0.00966667	1	1
27.8678	18.8	0.96383	56	2	18.12	0.0433333	1	1	1	pT3a	7
22.6145	41.6	0.458654	73	2	19.08	0.146	2	1	1	pT2	7
19.0634	55	0.350545	77	2	19.28	0.01	1	1			8
25.6	22.8	0.859211	81	2	19.59	0.185	2	1	1	pT3a	7
22.8	28.2	0.708156	79	2	19.97	0.199	2	1	1	pT2	7
26.5843	34	0.588235	72	2	20	0.119	1	1	1	pT3	7
23.4221	44.4	0.459459	62	2	20.4	-0.0256667	1	1
22.7687	20	1.02	81	2	20.4	0.215	2	1	1	pT3a	9
28.1	37.6	0.555053	76	2	20.87	0.099	1	1	1	pT3a	7
24.986	33.4	0.628743	70	2	21	0.256	2	1	1	pT2	7
25.1	27.6	0.769565	66	2	21.24	0.117	1	1	1	pT3a	7
25.6885	37	0.578378	79	2	21.4	0.0196667	1	1			8
23.8087	23.3	0.944206	68	2	22	0.579	2	1	1	pT3b	9
28.5824	61.12	0.360275	80	2	22.02	0.353	2	1	1	pT3	7
23.8751	25	0.888	80	2	22.2	0.074	1	1			10
26.0893	15.8	1.43797	60	2	22.72	0.091	1	1	1	pT2	7
23.708	25	0.9216	84	2	23.04	0.127	2	1	1	pT2	7
24.8	23	1.01304	78	2	23.3	0.118	1	1	1	pT3a	8
24.755	52.8	0.442803	67	2	23.38	0.0423333	1	1
21.9075	22.5	1.07156	66	2	24.11	0.0643333	1	1	1	pT2	6
22.4913	36	0.684722	75	2	24.65	0.155	2	1	1	pT2	9
24.5112	37	0.666486	74	2	24.66	0.0473333	1	1	1	pT3a	8
25.4	55	0.464727	71	2	25.56	0.0406667	1	1	1	pT2	7
25.5086	44.7	0.586577	63	2	26.22	0.00566667	1	1	1	pT2	7
20.1739	32.2	0.838509	61	2	27	0.182	2	1	1	pT3a	8
24.08	79.5	0.346038	62	2	27.51	0.102	1	1
21.4533	28	1.0025	76	2	28.07	0.038	1	1	1	pT2	7
21.4533	27.8	1.03489	63	2	28.77	0.0416667	1	1
28.6689	23	1.28783	68	2	29.62	0.121667	2	1
17.9282	20.9	1.42392	68	2	29.76	0.294	2	1	1	pT3a	7
25.8372	38	0.796842	78	2	30.28	0.0343333	1	1	1	pT3a	8
25	70	0.458143	76	2	32.07	0.286	2	1	1	pT3a	10
24.4346	73.8	0.438076	68	2	32.33	-0.00333333	1	1	TURP		10
27.7106	33.1	1.00453	60	2	33.25	0.0316667	1	1	1	pT2	7
25.1486	23	1.50261	78	2	34.56	-0.007	1	1
26.3	26	1.48731	75	2	38.67	-0.004	1	1
21.25	46	0.88913	69	2	40.9	0.0266667	1	1
25.3888	32	1.30625	82	2	41.8	0.0746667	1	1			8
23	50.9	0.834971	71	2	42.5	0.0183333	1	1
24.8	19.8	2.26162	79	2	44.78	0.048	1	1	1	pT3b	8
23.0549	38.8	1.19201	67	2	46.25	0.137	2	1	1	pT3a	9
21.3068	25.6	1.84727	81	2	47.29	0.0273333	1	1			9
25.9501	56.3	0.857549	65	2	48.28	0.0256667	1	1
25.5999	22.2	2.21486	72	2	49.17	0.150667	2	1
24.4308	26.9	1.92602	65	2	51.81	0.031	1	1			7
24	30	1.852	82	2	55.56	-0.00133333	1	1	2
29.6	34.6	1.65462	69	2	57.25	0.537	2	1	1	pT3b	7
30.6	48	1.21479	73	2	58.31	-0.023	1	1			8
20.1951	42	1.62524	76	2	68.26	0.033	1	1			9
16.1759	30	2.3	65	2	69	0.18	2	1	1	pT3b	8
20.9366	29	2.47586	82	2	71.8	0.105	1	1
21.5075	45.6	1.71623	81	2	78.26	0.0526667	1	1	TURP		10
20.1145	54.4	1.50092	73	2	81.65	0.102	1	1
23.1737	32.7	2.82018	78	2	92.22	0.111	1	1
23.4471	49.9	1.96553	78	2	98.08	0.103667	1	1
26.3	28.9	3.55917	85	2	102.86	0.0156667	1	1
23.8751	53.1	2.12298	61	2	112.73	0.0333333	1	1			9
22.9994	85	1.38824	84	2	118	-0.0103333	1	1
19.6623	26.6	4.92895	73	2	131.11	0.0526667	1	1	TURP		10
28.0699	25	6	72	2	150	0.042	1	1
25.7657	30	6.107	77	2	183.21	0.04	1	1
25.6074	30.3	7.47195	72	2	226.4	0.00933333	1	1	TURP		10
20.4651	19.3	12.1762	80	2	235	0.125667	2	1
23.1747	67	4.01627	78	2	269.09	0.0163333	1	1
26.842	28	12.1179	70	2	339.3	-0.003	1	1
21.8356	20	29.028	77	2	580.56	-0.00866667	1	1
25.6965	17.83	56.0852	83	2	1000	-0.0113333	1	1			8
24.0346	23.37	42.7899	63	2	1000	0.00966667	1	1			8
27.3356	35	28.5714	75	2	1000	0.0783333	1	1			8

## Sheet: RP only
Age	iPSA	Del-1	pTstage	groupstage	p GS sum	group
75	13.72	0.063	pT3a	2	6	1
66	24.11	0.0643333	pT2	1	6	1
60	5.68	0.236	pT2	1	6	1
77	6.67	0.224	pT2	1	6	1
66	1.33	0.0806667	pT2	1	6	1
68	14.63	0.136333	pT2	1	6	1
72	5.19	0.0346667	pT2	1	6	1
67	6.2	0.028	pT2	1	6	1
74	7.34	0.115	pT2	1	6	1
71	3.66	0.0263333	pT2	1	6	1
73	7	0.375	pT2	1	6	1
67	3.82	0.13	pT2	1	6	1
72	1.38	0.0143333	pT2	1	6	1
59	4.39	0.018	pT2	1	6	1
68	4.7	0.195	pT3	3	6	1
64	3.62	0.099	pT2	1	6	1
81	16	0.219	pT2	1	6	1
67	4.76	0.285	pT2	1	6	1
74	3.37	0.169	pT2	1	6	1
67	6.41	0.15	pT2	1	6	1
72	11.46	0.431	pT2	1	6	1
82	6.46	0.344	pT2	1	6	1
65	3.74	0.126667	pT2	1	6	1
65	6.5	0.00533333	pT2	1	6	1
63	2.84	0.0416667	pT2	1	6	1
71	5.04	-0.00266667	pT2	1	7	1	3+4
73	19.08	0.146	pT2	1	7	2	4+3
72	5.32	0.53	pT2	1	7	1	3+4
75	6.51	0.133	pT3a	2	7	1	3+4
69	6.06	0.0146667	pT2	1	7	1	3+4
67	8.89	0.238	pT3a	2	7	1	3+4
76	7.01	0.112	pT3a	2	7	1	3+4
84	14.15	0.195	pT3a	2	7	1	3+4
78	6.78	0.48	pT3a	2	7	1	3+4
67	8.84	0.0256667	pT3a	2	7	2	4+3
72	3.11	0.0516667	pT2	1	7	2	4+3
63	15.24	0.118	pT2	1	7	1	3+4
73	5.42	0.209	pT2	1	7	1	3+4
53	4.5	0.047	pT2	1	7	1	3+4
83	8.73	0.222	pT2	1	7	1	3+4
87	4.5	0.084	pT2	1	7	1	3+4
76	8.13	0.135	pT3a	2	7	1	3+4
67	6.25	-0.00333333	pT3a	2	7	1	3+4
70	5.3	0.033	pT3	3	7	1	3+4
78	4.77	0.166	pT2	1	7	1	3+4
79	11.28	0.139	pT3a	2	7	2	4+3
60	22.72	0.091	pT2	1	7	1	3+4
77	5.974	0.255	pT2	1	7	1	3+4
82	12.4	0.131	pT2	1	7	2	4+3
78	5.68	0.414	pT3a	2	7	2	4+3
72	9.79	0.064	pT2	1	7	2	4+3
67	3.69	0.08	pT3a	2	7	2	4+3
67	4.12	0.216	pT2	1	7	2	4+3
73	6.29	0.0293333	pT2	1	7	1	3+4
68	7.47	0.0216667	pT2	1	7	1	3+4
71	5.03	0.032	pT2	1	7	2	4+3
82	7.35	0.181	pT2	1	7	1	3+4
61	5.74	0.143	pT2	1	7	2	4+3
72	6.05	0.0246667	pT2	1	7	1	3+4
61	3.79	0.318	pT2	1	7	2	4+3
77	13.84	0.222	pT3a	2	7	2	4+3
77	7	0.117	pT2	1	7	1	3+4
61	9.33	0.0143333	pT2	1	7	1	3+4
80	22.02	0.353	pT3	3	7	2	4+3
63	26.22	0.00566667	pT2	1	7	2	4+3
79	19.97	0.199	pT2	1	7	2	4+3
68	9.45	0.182	pT2a	1	7	1	3+4
70	4.11	0.215	pT2	1	7	2	4+3
81	19.59	0.185	pT3a	2	7	1	3+4
71	10.78	0.14	pT2	1	7	1	3+4
79	3.57	0.183	pT3b	3	7	2	4+3
75	3.48	0.027	pT3b	3	7	1	3+4
68	14.4	0.126	pT3a	2	7	1	3+4
69	8.6	0.142	pT3	3	7	2	4+3
68	1.85	-0.00166667	pT2	1	7	1
63	12.5	0.155	pT3a	2	7	1
67	2.36	-0.008	pT2	1	7	1
76	20.87	0.099	pT3a	2	7	2	4+3
84	23.04	0.127	pT2	1	7	1
82	10.51	0.181	pT3	3	7	2	4+3
68	29.76	0.294	pT3a	2	7	2	4+3
73	4.54	0.145	pT2	1	7	1
68	5.77	0.101333	pT3a	2	7	2	4+3
72	20	0.119	pT3	3	7	2	4+3
72	6.55	0.062	pT3a	2	7	2	4+3
64	5.19	0.168	pT2	1	7	1
71	4.67	0.129	pT2	1	7	1
72	16.16	0.198	pT3a	2	7	2	4+3
67	4.27	0.0726667	pT2	1	7	1
75	4.29	0.0293333	pT2	1	7	2	4+3
76	28.07	0.038	pT2	1	7	1
73	5	0.132	pT3a	2	7	1
72	5.1	0.121	pT2	1	7	1
66	21.24	0.117	pT3a	2	7	2	4+3
73	4.36	0.291	pT3a	2	7	1
79	5.86	0.283	pT3a	2	7	1
66	9	0.08	pT2	1	7	2	4+3
76	4.09	0.225	pT2	1	7	1
64	7	0.298	pT2	1	7	1
82	9.48	0.181	pT3a	2	7	1
69	57.25	0.537	pT3b	3	7	2	4+3	Hor Effect
72	5.04	0.152	pT2	1	7	1
82	10.3	0.308	pT2	1	7	1
74	12	0.235	pT2	1	7	1
73	10.3	0.148	pT3b	3	7	2	4+3
80	9.57	0.187	pT2	1	7	1
68	8.4	0.297	pT2	1	7	2	4+3
69	3.44	0.032	pT2	1	7	1
70	10.54	0.188	pT2	1	7	1
81	5.33	0.16	pT2	1	7	1
76	6.929	0.091	pT2	1	7	2	4+3
73	3.68	0.143	pT2	1	7	1
78	5.36	0.184	pT2	1	7	1
44	6.28	0.137	pT2	1	8	2
70	21	0.256	pT2	1	7	2	4+3
65	11.35	0.367	pT3a	2	7	2	4+3
77	4.45	0.219	pT3a	2	7	2	4+3
82	14.7	0.207	pT3b	3	9	3
73	5.38	0.318	pT3a	2	8	2
68	0.75	0.177	pT2	1	7	1
70	3.69	0.0646667	pT2	1	7	2	4+3
68	5.04	0.0736667	pT2	1	7	1
72	5.91	0.0763333	pT2	1	7	1
72	3.82	0.01	pT3a	2	7	1
60	5.2	0.119	pT2	1	7	2	4+3
66	6.78	0.100333	pT2	1	7	1
72	4.84	0.073	pT3a	2	7	1
71	3.83	0.0926667	pT2	1	7	1
58	4.25	0.011	pT3a	2	7	1
60	33.25	0.0316667	pT2	1	7	1
67	5.06	0.0493333	pT3a	2	7	2	4+3
61	3.47	0.0703333	pT2	1	7	2	4+3
59	4.13	0.0316667	pT3a	2	7	2	4+3
56	18.12	0.0433333	pT3a	2	7	2	4+3
61	8.56	0.0573333	pT3b	3	7	2	4+3
49	5.03	0.047	pT2	1	7	1
66	5.26	0.041	pT3a	2	7	2	4+3
64	6.38	0.009	pT2	1	7	1
64	12.3	0.00266667	pT2	1	7	1
60	10.46	-0.011	pT3b	3	7	2	4+3
72	4.65	0.00466667	pT3a	2	7	1
71	5.03	0.110667	pT2	1	7	1
65	4.2	0.0766667	pT2	1	7	1
71	25.56	0.0406667	pT2	1	7	2	4+3
74	24.66	0.0473333	pT3a	2	8	2
72	11.86	0.215	pT3a	2	8	2
73	10.43	0.181	pT3a	2	8	2
79	4.09	0.239	pT3a	2	8	2
78	9.98	0.166	pT2a	1	8	2
72	7.16	0.216	pT3a	2	8	2
59	7.65	0.268	pT2	1	8	2
70	5.91	0.101	pT3a	2	8	2
63	13.17	0.352	pT3	3	8	2
76	6.56	0.145	pT3a	2	8	2
83	5.11	0.131	pT2	1	8	2
78	6.6	0.299	pT3a	2	8	2
78	23.3	0.118	pT3a	2	8	2
77	8.18	0.183	pT2	1	8	2
65	69	0.18	pT3b	3	8	2
61	27	0.182	pT3a	2	8	2
60	8.08	0.239	pT3a	2	8	2
73	3.9	0.0843333	pT2	1	8	2
74	4.43	0.03	pT2	1	8	2
78	30.28	0.0343333	pT3a	2	8	2
79	44.78	0.048	pT3b	3	8	2
68	9.39	0.0233333	pT2	1	8	2
71	4.47	0.103	pT3a	2	8	2
63	8.57	0.0156667	pT2	1	9	3
65	10.4	0.15	pT3a	2	9	3
75	24.65	0.155	pT2	1	9	3
76	6.4	0.126	pT3b	3	9	3
78	15.7	0.166	pT3b	3	9	3
66	6.81	0.201	pT3a	2	9	3
75	7.45	0.145	pT3b	3	9	3
65	5.07	0.0873333	pT3b	3	9	3
81	20.4	0.215	pT3a	2	9	3
68	22	0.579	pT3b	3	9	3
76	12	0.656	pT3a	2	9	3
67	46.25	0.137	pT3a	2	9	3
68	14.6	0.0536667	pT3b	3	9	3
76	32.07	0.286	pT3a	2	10	3

## Sheet: Advanced
Age	PSA group	iPSA	Del-1	del-1 group	Bx 2	pTstage	group 23 vs 34	group 234	group 2 vs 3	p GS sum	group	group
60	2	10.46	0.011	1	1	pT2	1	1	1	7	2	1
67	1	2.36	0.108	1	1	pT2	1	1	1	7	1	1
71	2	5.04	0.102667	1	1	pT2	1	1	1	7	1	1
68	1	1.85	0.101667	1	1	pT2	1	1	1	7	1	1
64	2	12.3	0.102667	1	1	pT2	1	1	1	7	1	1
65	2	6.5	0.00533333	1	1	pT2	1	1	1	6	1	1
63	2	6.22	0.105667	1	1	pT2	1	1	1	7	2	1
64	2	6.38	0.009	1	1	pT2	1	1	1	7	1	1
72	1	1.38	0.0143333	1	1	pT2	1	1	1	6	1	1
61	2	9.33	0.0143333	1	1	pT2	1	1	1	7	1	1
69	2	6.06	0.0146667	1	1	pT2	1	1	1	7	1	1
63	2	8.57	0.0156667	1	1	pT2	1	1	1	9	3	2
59	2	4.39	0.018	1	1	pT2	1	1	1	6	1	1
68	2	7.47	0.0216667	1	1	pT2	1	1	1	7	1	1
68	2	9.39	0.0233333	1	1	pT2	1	1	1	8	2	2
72	2	6.05	0.0246667	1	1	pT2	1	1	1	7	1	1
71	2	3.66	0.0263333	1	1	pT2	1	1	1	6	1	1
75	2	3.48	0.027	1	1	pT2	1	1	1	7	1	1
67	2	6.2	0.028	1	1	pT2	1	1	1	6	1	1
75	2	4.29	0.0293333	1	1	pT2	1	1	1	7	2	1
73	2	6.29	0.0293333	1	1	pT2	1	1	1	7	1	1
74	2	4.43	0.03	1	1	pT2	1	1	1	8	2	2
60	2	3.25	0.0316667	1	1	pT2	1	1	1	7	1	1
69	2	3.44	0.032	1	1	pT2	1	1	1	7	1	1
71	2	5.03	0.032	1	1	pT2	1	1	1	7	2	1
72	2	5.19	0.0346667	1	1	pT2	1	1	1	6	1	1
76	2	8.07	0.038	1	1	pT2	1	1	1	7	1	1
71	2	5.56	0.0406667	1	1	pT2	1	1	1	7	2	1
63	1	2.84	0.0416667	1	1	pT2	1	1	1	6	1	1
49	2	5.03	0.047	1	1	pT2	1	1	1	7	1	1
53	2	4.5	0.047	1	1	pT2	1	1	1	7	1	1
72	2	3.11	0.0516667	1	1	pT2	1	1	1	7	2	1
72	2	9.79	0.064	1	1	pT2	1	1	1	7	2	1
66	2	24.11	0.0643333	1	1	pT2	1	1	1	6	1	1
70	2	3.69	0.0646667	1	1	pT2	1	1	1	7	2	1
61	2	3.47	0.0703333	1	1	pT2	1	1	1	7	2	1
67	2	4.27	0.0726667	1	1	pT2	1	1	1	7	1	1
68	2	5.04	0.0736667	1	1	pT2	1	1	1	7	1	1
72	2	5.91	0.0763333	1	1	pT2	1	1	1	7	1	1
65	2	4.2	0.0766667	1	1	pT2	1	1	1	7	1	1
66	2	9	0.08	1	1	pT2	1	1	1	7	2	1
66	1	1.33	0.0806667	1	1	pT2	1	1	1	6	1	1
87	2	4.5	0.084	1	1	pT2	1	1	1	7	1	1
73	2	3.9	0.0843333	1	1	pT2	1	1	1	8	2	2
76	2	6.929	0.091	1	1	pT2	1	1	1	7	2	1
60	1	2.72	0.091	1	1	pT2	1	1	1	7	1	1
71	2	3.83	0.0926667	1	1	pT2	1	1	1	7	1	1
64	2	3.62	0.099	1	1	pT2	1	1	1	6	1	1
66	2	6.78	0.100333	1	1	pT2	1	1	1	7	1	1
71	2	5.03	0.110667	1	1	pT2	1	1	1	7	1	1
74	2	7.34	0.115	1	1	pT2	1	1	1	6	1	1
77	2	7	0.117	1	1	pT2	1	1	1	7	1	1
63	2	15.24	0.118	1	1	pT2	1	1	1	7	1	1
60	2	5.2	0.119	1	1	pT2	1	1	1	7	2	1
72	2	5.1	0.121	2	1	pT2	1	1	1	7	1	1
65	2	3.74	0.126667	2	1	pT2	1	1	1	6	1	1
84	2	3.04	0.127	2	1	pT2	1	1	1	7	1	1
67	2	3.82	0.13	2	1	pT2	1	1	1	6	1	1
83	2	5.11	0.131	2	1	pT2	1	1	1	8	2	2
82	2	12.4	0.131	2	1	pT2	1	1	1	7	2	1
68	2	14.63	0.136333	2	1	pT2	1	1	1	6	1	1
44	2	6.28	0.137	2	1	pT2	1	1	1	8	2	2
71	2	10.78	0.14	2	1	pT2	1	1	1	7	1	1
73	2	3.68	0.143	2	1	pT2	1	1	1	7	1	1
61	2	5.74	0.143	2	1	pT2	1	1	1	7	2	1
73	2	4.54	0.145	2	1	pT2	1	1	1	7	1	1
73	2	9.08	0.046	2	1	pT2	1	1	1	7	2	1
67	2	6.41	0.15	2	1	pT2	1	1	1	6	1	1
72	2	5.04	0.152	2	1	pT2	1	1	1	7	1	1
75	2	4.65	0.155	2	1	pT2	1	1	1	9	3	2
81	2	5.33	0.16	2	1	pT2	1	1	1	7	1	1
78	2	4.77	0.166	2	1	pT2	1	1	1	7	1	1
64	2	5.19	0.168	2	1	pT2	1	1	1	7	1	1
74	2	3.37	0.169	2	1	pT2	1	1	1	6	1	1
68	1	0.75	0.177	2	1	pT2	1	1	1	7	1	1
82	2	7.35	0.181	2	1	pT2	1	1	1	7	1	1
77	2	8.18	0.183	2	1	pT2	1	1	1	8	2	2
78	2	5.36	0.184	2	1	pT2	1	1	1	7	1	1
80	2	9.57	0.187	2	1	pT2	1	1	1	7	1	1
70	2	10.54	0.188	2	1	pT2	1	1	1	7	1	1
79	2	9.97	0.199	2	1	pT2	1	1	1	7	2	1
73	2	5.42	0.209	2	1	pT2	1	1	1	7	1	1
70	2	4.11	0.215	2	1	pT2	1	1	1	7	2	1
67	2	4.12	0.216	2	1	pT2	1	1	1	7	2	1
81	2	16	0.219	2	1	pT2	1	1	1	6	1	1
83	2	8.73	0.022	2	1	pT2	1	1	1	7	1	1
77	2	6.67	0.224	2	1	pT2	1	1	1	6	1	1
76	2	4.09	0.225	2	1	pT2	1	1	1	7	1	1
74	2	12	0.235	2	1	pT2	1	1	1	7	1	1
60	2	5.68	0.236	2	1	pT2	1	1	1	6	1	1
77	2	5.974	0.055	2	1	pT2	1	1	1	7	1	1
70	2	21	0.056	2	1	pT2	1	1	1	7	2	1
59	2	7.65	0.268	2	1	pT2	1	1	1	8	2	2
67	2	4.76	0.285	2	1	pT2	1	1	1	6	1	1
68	2	8.4	0.297	2	1	pT2	1	1	1	7	2	1
64	2	7	0.198	2	1	pT2	1	1	1	7	1	1
61	2	3.79	0.318	2	1	pT2	1	1	1	7	2	1
82	2	6.46	0.344	2	1	pT2	1	1	1	6	1	1
78	2	9.98	0.166	2	1	pT2a	1	1	1	8	2	2
68	2	9.45	0.182	2	1	pT2a	1	1	1	7	1	1
67	2	6.25	0.103333	1	1	pT3a	1	2	2	7	1	1
72	2	4.65	0.104667	1	1	pT3a	1	2	2	7	1	1
72	2	3.82	0.01	1	1	pT3a	1	2	2	7	1	1
58	2	4.25	0.011	1	1	pT3a	1	2	2	7	1	1
67	2	8.84	0.0256667	1	1	pT3a	1	2	2	7	2	1
59	2	4.13	0.0316667	1	1	pT3a	1	2	2	7	2	1
78	2	30.28	0.0343333	1	1	pT3a	1	2	2	8	2	2
66	2	5.26	0.041	1	1	pT3a	1	2	2	7	2	1
56	2	18.12	0.0433333	1	1	pT3a	1	2	2	7	2	1
74	2	24.66	0.0473333	1	1	pT3a	1	2	2	8	2	2
67	2	5.06	0.0493333	1	1	pT3a	1	2	2	7	2	1
72	2	6.55	0.062	1	1	pT3a	1	2	2	7	2	1
75	2	13.72	0.063	1	1	pT3a	1	2	2	6	1	1
72	2	4.84	0.073	1	1	pT3a	1	2	2	7	1	1
67	2	3.69	0.08	1	1	pT3a	1	2	2	7	2	1
76	2	20.87	0.099	1	1	pT3a	1	2	2	7	2	1
70	2	5.91	0.101	1	1	pT3a	1	2	2	8	2	2
68	2	5.77	0.101333	1	1	pT3a	1	2	2	7	2	1
71	2	4.47	0.103	1	1	pT3a	1	2	2	8	2	2
76	2	7.01	0.112	1	1	pT3a	1	2	2	7	1	1
66	2	21.24	0.117	1	1	pT3a	1	2	2	7	2	1
78	2	23.3	0.118	1	1	pT3a	1	2	2	8	2	2
68	2	14.4	0.126	2	1	pT3a	1	2	2	7	1	1
73	2	5	0.132	2	1	pT3a	1	2	2	7	1	1
75	2	6.51	0.133	2	1	pT3a	1	2	2	7	1	1
76	2	8.13	0.135	2	1	pT3a	1	2	2	7	1	1
67	2	46.25	0.137	2	1	pT3a	1	2	2	9	3	2
79	2	11.28	0.139	2	1	pT3a	1	2	2	7	2	1
76	2	6.56	0.145	2	1	pT3a	1	2	2	8	2	2
65	2	10.4	0.15	2	1	pT3a	1	2	2	9	3	2
63	2	12.5	0.155	2	1	pT3a	1	2	2	7	1	1
82		9.48	0.181	2	1	pT3a	1	2	2	7	1	1
73	2	10.43	0.181	2	1	pT3a	1	2	2	8	2	2
61	2	27	0.182	2	1	pT3a	1	2	2	8	2	2
81	2	19.59	0.185	2	1	pT3a	1	2	2	7	1	1
84	2	14.15	0.195	2	1	pT3a	1	2	2	7	1	1
72	2	16.16	0.198	2	1	pT3a	1	2	2	7	2	1
66	2	6.81	0.201	2	1	pT3a	1	2	2	9	3	2
72	2	11.86	0.215	2	1	pT3a	1	2	2	8	2	2
81	2	20.4	0.215	2	1	pT3a	1	2	2	9	3	2
72	2	7.16	0.216	2	1	pT3a	1	2	2	8	2	2
77	2	4.45	0.219	2	1	pT3a	1	2	2	7	2	1
77	2	13.84	0.222	2	1	pT3a	1	2	2	7	2	2
67	2	8.89	0.238	2	1	pT3a	1	2	2	7	1	1
79	2	4.09	0.239	2	1	pT3a	1	2	2	8	2	2
60	2	8.08	0.239	2	1	pT3a	1	2	2	8	2	2
79	2	5.86	0.283	2	1	pT3a	1	2	2	7	1	1
76	2	32.07	0.286	2	1	pT3a	1	2	2	10	3	2
73	2	4.36	0.291	2	1	pT3a	1	2	2	7	1	1
68	2	29.76	0.294	2	1	pT3a	1	2	2	7	2	1
78	2	6.6	0.299	2	1	pT3a	1	2	2	8	2	2
73	2	5.38	0.318	2	1	pT3a	1	2	2	8	2	2
65	2	11.35	0.367	2	1	pT3a	1	2	2	7	2	1
78	2	5.68	0.414	2	1	pT3a	1	2	2	7	2	1
78	2	6.78	0.48	2	1	pT3a	1	2	2	7	1	1
76	2	12	0.656	2	1	pT3a	1	2	2	9	3	2
70	2	5.3	0.033	1	1	pT3b	2	3	2	7	1	1
79	2	44.78	0.048	1	1	pT3b	2	3	2	8	2	2
68	2	14.6	0.0536667	1	1	pT3b	2	3	2	9	3	2
61	2	8.56	0.0573333	1	1	pT3b	2	3	2	7	2	1
65	2	5.07	0.0873333	1	1	pT3b	2	3	2	9	3	2
72	2	20	0.119	1	1	pT3b	2	3	2	7	2	1
76	2	6.4	0.126	2	1	pT3b	2	3	2	9	3	2
71	2	4.67	0.129	2	1	pT3b	2	3	2	7	1	1
69	2	8.6	0.142	2	1	pT3b	2	3	2	7	2	1
75	2	7.45	0.145	2	1	pT3b	2	3	2	9	3	2
73	2	10.3	0.148	2	1	pT3b	2	3	2	7	2	1
78	2	15.7	0.166	2	1	pT3b	2	3	2	9	3	1
65	2	69	0.18	2	1	pT3b	2	3	2	8	2	2
82	2	10.51	0.181	2	1	pT3b	2	3	2	7	2	1
79	2	3.57	0.183	2	1	pT3b	2	3	2	7	2	1
68	2	4.7	0.195	2	1	pT3b	2	3	2	6	1	1
82	2	14.7	0.207	2	1	pT3b	2	3	2	9	3	2
82	2	10.3	0.308	2	1	pT3b	2	3	1	7	1	1
63	2	13.17	0.352	2	1	pT3b	2	3	2	8	2	2
80	2	22.02	0.353	2	1	pT3b	2	3	2	7	2	1
73	2	7	0.375	2	1	pT3b	2	3	1	6	1	1
72	2	11.46	0.431	2	1	pT3b	2	3	2	6	1	1
72	2	5.32	0.53	2	1	pT3b	2	3	1	7	1	1
69	2	57.25	0.537	2	1	pT3b	2	3	2	7	2	1
68	2	22	0.579	2	1	pT3b	2	3	2	9	3	2

## Sheet: New Total
Age	Group PSA	iPSA	Del-1	Group del	Bx
71	1	0.04	0.0233333	1	2
61	1	0.3	0.09	1	1
76	1	0.45	0.0956667	1	1
60	1	0.46	0.125	2	1
65	1	0.62	0.000333333	1	1
67	1	0.62	0.0366667	1	1
68	1	0.75	0.177	2	2
66	1	0.78	0.113333	1	2
78	1	0.81	0.0996667	1	1
54	1	0.85	0.103	1	1
60	1	0.88	0.0126667	1	1
63	1	0.9	0.110667	1	1
68	1	0.93	0.0943333	1	1
67	1	1.16	0.04	1	1
79	1	1.17	1.09833	2	1
68	1	1.17	0.00266667	1	2
62	1	1.33	0.0136667	1	1
66	1	1.33	0.0806667	1	2
72	1	1.38	0.0143333	1	2
72	1	1.4	0.0226667	1	1
79	1	1.41	0.102333	1	1
76	1	1.44	0.0386667	1	1
77	1	1.44	0.129333	2	1
57	1	1.6	0.051	1	1
62	1	1.64	0.000666667	1	1
65	1	1.67	0.0406667	1	1
71	1	1.8	0.0363333	1	1
70	1	1.85	0.0606667	1	1
59	1	1.85	0.0843333	1	1
68	1	1.85	0.101667	1	2
60	1	1.89	0.045	1	1
72	1	1.9	0.047	1	1
63	1	1.92	0.149	2	1
60	1	1.95	0.102	1	1
62	1	1.96	0.0226667	1	1
59	1	2.06	0.0156667	1	1
71	1	2.1	0.01	1	2
67	1	2.36	0.108	1	2
63	1	2.41	0.041	1	1
55	1	2.45	0.013	1	1
55	1	2.46	0.0323333	1	1
84	1	2.47	0.023	1	2
65	1	2.49	0.0253333	1	1
61	1	2.53	0.0646667	1	1
60	1	2.72	0.091	1	2
66	1	2.75	0.110333	1	1
62	1	2.76	0.0473333	1	1
63	1	2.84	0.0416667	1	2
67	1	2.9	0.0426667	1	1
80	1	2.96	0.0453333	1	1
74	1	2.96	0.0506667	1	1
58	1	2.99	0.111667	1	1
71	2	3	0.00366667	1	1
84	2	3.04	0.127	2	2
72	2	3.11	0.0516667	1	2
73	2	3.15	0.0476667	1	1
51	2	3.19	0.0153333	1	1
50	2	3.19	0.0303333	1	1
70	2	3.19	0.0946667	1	1
60	2	3.23	0.02	1	1
75	2	3.25	0.0503333	1	1
60	2	3.25	0.0316667	1	2
65	2	3.26	0.0446667	1	1
74	2	3.37	0.169	2	2
58	2	3.41	0.023	1	1
71	2	3.41	0.0333333	1	1
78	2	3.41	0.0543333	1	1
69	2	3.44	0.032	1	2
61	2	3.47	0.0703333	1	2
75	2	3.48	0.027	1	2
67	2	3.49	0.015	1	1
79	2	3.57	0.183	2	2
60	2	3.58	0.130333	2	1
76	2	3.58	1.30567	2	1
66	2	3.58	0.015	1	2
81	2	3.59	0.183	2	2
65	2	3.6	0.0433333	1	1
61	2	3.6	0.053	1	1
64	2	3.62	0.099	1	2
71	2	3.66	0.0263333	1	2
72	2	3.67	0.044	1	1
73	2	3.68	0.0676667	1	1
73	2	3.68	0.143	2	2
70	2	3.69	0.0646667	1	2
67	2	3.69	0.08	1	2
48	2	3.73	0.0633333	1	1
52	2	3.74	0.0336667	1	1
65	2	3.74	0.126667	2	2
52	2	3.74	0.032	1	2
27	2	3.77	0.000666667	1	1
70	2	3.78	0.0686667	1	1
60	2	3.79	0.0953333	1	1
61	2	3.79	0.318	2	2
59	2	3.82	0.0446667	1	1
67	2	3.82	0.13	2	2
72	2	3.82	0.01	1	2
71	2	3.83	0.0926667	1	2
73	2	3.87	0.0576667	1	1
73	2	3.9	0.0843333	1	2
66	2	3.92	0.087	1	1
80	2	3.93	0.046	1	1
63	2	3.93	0.0513333	1	2
63	2	4	0.100667	1	1
70	2	4.01	0.0156667	1	1
56	2	4.02	0.0393333	1	2
64	2	4.05	0.00233333	1	1
76	2	4.09	0.225	2	2
79	2	4.09	0.239	2	2
70	2	4.11	0.215	2	2
67	2	4.12	0.216	2	2
50	2	4.13	0.177667	2	1
59	2	4.13	0.0316667	1	2
75	2	4.15	0.0246667	1	1
71	2	4.18	0.00533333	1	1
65	2	4.2	0.0766667	1	2
58	2	4.25	0.011	1	2
63	2	4.27	0.0143333	1	1
66	2	4.27	0.0243333	1	1
67	2	4.27	0.0726667	1	2
75	2	4.29	0.0293333	1	2
80	2	4.33	0.0293333	1	1
57	2	4.34	0.0503333	1	1
73	2	4.36	0.291	2	2
56	2	4.37	0.0666667	1	1
80	2	4.37	0.0363333	1	2
59	2	4.39	0.018	1	2
81	2	4.4	0.0166667	1	1
66	2	4.43	0.0333333	1	1
74	2	4.43	0.03	1	2
77	2	4.45	0.219	2	2
50	2	4.47	0.0243333	1	1
53	2	4.47	0.0256667	1	1
71	2	4.47	0.103	1	2
72	2	4.49	0.0456667	1	1
53	2	4.5	0.047	1	2
87	2	4.5	0.084	1	2
64	2	4.54	0.0306667	1	1
73	2	4.54	0.145	2	2
61	2	4.55	0.07	1	1
73	2	4.59	0.141333	2	2
77	2	4.61	-0.0126667	1	2
62	2	4.62	0.157	2	1
75	2	4.65	0.155	2	2
72	2	4.65	0.104667	1	2
71	2	4.67	0.129	2	2
68	2	4.7	0.195	2	2
79	2	4.72	0.0103333	1	1
74	2	4.74	0.013	1	1
67	2	4.76	0.285	2	2
78	2	4.77	0.166	2	2
61	2	4.82	0.048	1	1
72	2	4.84	0.073	1	2
64	2	4.85	0.147	2	1
63	2	4.9	0.096	1	1
60	2	4.94	0.02	1	1
75	2	4.99	1.80633	2	2
62	2	5	0.0143333	1	1
73	2	5	0.132	2	2
58	2	5.01	0.0546667	1	1
69	2	5.02	0.018	1	1
71	2	5.03	0.032	1	2
49	2	5.03	0.047	1	2
71	2	5.03	0.110667	1	2
71	2	5.04	0.102667	1	2
68	2	5.04	0.0736667	1	2
72	2	5.04	0.152	2	2
52	2	5.06	0.0303333	1	1
67	2	5.06	0.0493333	1	2
65	2	5.07	0.0873333	1	2
71	2	5.08	0.025	1	2
60	2	5.08	0.0846667	1	2
72	2	5.1	0.121	2	2
71	2	5.1	0.0243333	1	2
83	2	5.11	0.131	2	2
72	2	5.12	-0.0363333	1	1
74	2	5.15	0.0373333	1	1
68	2	5.17	0.0136667	1	2
72	2	5.18	0.024	1	1
67	2	5.18	0.0386667	1	1
55	2	5.19	0.01	1	1
65	2	5.19	0.024	1	1
72	2	5.19	0.0346667	1	2
64	2	5.19	0.168	2	2
60	2	5.2	0.119	1	2
62	2	5.21	0.0133333	1	1
62	2	5.22	0.021	1	1
66	2	5.26	0.041	1	2
36	2	5.27	0.0873333	1	1
70	2	5.3	0.033	1	2
60	2	5.31	0.105	1	1
72	2	5.32	0.53	2	2
81	2	5.33	0.16	2	2
62	2	5.34	0.0996667	1	1
78	2	5.36	0.184	2	2
73	2	5.38	0.318	2	2
54	2	5.4	0.007	1	1
73	2	5.42	0.209	2	2
80	2	5.48	0.00366667	1	1
71	2	5.56	0.0406667	1	2
66	2	5.58	0.0106667	1	1
61	2	5.62	0.092	1	1
60	2	5.68	0.236	2	2
78	2	5.68	0.414	2	2
65	2	5.74	0.015	1	1
61	2	5.74	0.143	2	2
68	2	5.77	0.101333	1	2
51	2	5.82	0.105	1	1
61	2	5.86	0.0183333	1	1
79	2	5.86	0.283	2	2
71	2	5.87	0.00133333	1	1
68	2	5.9	0.12	2	2
72	2	5.91	0.0763333	1	2
70	2	5.91	0.101	1	2
74	2	5.93	0.000666667	1	1
77	2	5.974	0.055	2	2
86	2	6	0.0786667	1	1
72	2	6.05	0.0246667	1	2
69	2	6.06	0.0146667	1	2
73	2	6.07	0.0616667	1	1
67	2	6.2	0.028	1	2
63	2	6.22	0.105667	1	2
67	2	6.25	0.103333	1	2
49	2	6.26	0.0723333	1	1
79	2	6.27	0.251667	2	2
44	2	6.28	0.137	2	2
71	2	6.29	0.119333	1	1
73	2	6.29	0.0293333	1	2
77	2	6.3	0.0123333	1	1
65	2	6.3	0.024	1	1
65	2	6.38	0.0486667	1	1
64	2	6.38	0.009	1	2
76	2	6.4	0.126	2	2
67	2	6.41	0.15	2	2
61	2	6.44	0.056	1	1
82	2	6.46	0.344	2	2
62	2	6.5	0.110667	1	1
65	2	6.5	0.00533333	1	2
75	2	6.51	0.133	2	2
61	2	6.54	0.075	1	1
72	2	6.55	0.062	1	2
76	2	6.56	0.145	2	2
70	2	6.57	0.0113333	1	1
72	2	6.58	0.118667	1	1
67	2	6.59	0.115	1	1
78	2	6.6	0.299	2	2
65	2	6.63	0.027	1	2
77	2	6.67	0.224	2	2
60	2	6.7	0.00766667	1	1
66	2	6.78	0.100333	1	2
78	2	6.78	0.48	2	2
63	2	6.8	0.0536667	1	1
66	2	6.81	0.201	2	2
42	2	6.86	0.0703333	1	1
76	2	6.929	0.091	1	2
56	2	6.97	0.028	1	1
77	2	7	0.117	1	2
64	2	7	0.198	2	2
73	2	7	0.375	2	2
76	2	7.01	0.112	1	2
65	2	7.04	0.167333	2	1
77	2	7.07	0.0906667	1	2
55	2	7.08	0.0163333	1	2
68	2	7.09	-0.000333333	1	1
74	2	7.1	0.0603333	1	2
77	2	7.12	0.0966667	1	1
77	2	7.12	-0.00366667	1	2
61	2	7.16	0.0103333	1	1
72	2	7.16	0.216	2	2
81	2	7.19	0.00733333	1	1
69	2	7.2	0.0213333	1	1
67	2	7.21	0.011	1	1
67	2	7.27	0.00633333	1	2
71	2	7.34	0.0573333	1	1
74	2	7.34	0.115	1	2
82	2	7.35	0.181	2	2
71	2	7.4	0.007	1	2
65	2	7.43	0.0913333	1	1
75	2	7.45	0.145	2	2
74	2	7.46	0.0323333	1	2
68	2	7.47	0.0216667	1	2
82	2	7.57	0.153333	2	1
68	2	7.59	0.055	1	1
38	2	7.62	0.017	1	1
68	2	7.63	0.0613333	1	1
59	2	7.65	0.268	2	2
64	2	7.81	0.115	1	1
84	2	7.83	0.130667	2	2
68	2	7.85	0.058	1	1
77	2	7.85	0.0286667	1	2
64	2	8.05	-0.00366667	1	1
76	2	8.07	0.038	1	2
68	2	8.07	0.0556667	1	2
60	2	8.08	0.239	2	2
47	2	8.1	0.0193333	1	2
62	2	8.11	0.101667	1	1
76	2	8.13	0.135	2	2
66	2	8.14	0.018	1	1
72	2	8.14	0.0996667	1	2
72	2	8.16	0.0836667	1	1
77	2	8.18	0.183	2	2
77	2	8.2	0.0696667	1	1
68	2	8.4	0.297	2	2
63	2	8.51	0.0646667	1	1
79	2	8.52	0.0976667	1	2
61	2	8.56	0.0573333	1	2
74	2	8.57	0.027	1	1
63	2	8.57	0.0156667	1	2
69	2	8.6	0.142	2	2
83	2	8.73	0.022	2	2
67	2	8.84	0.0256667	1	2
78	2	8.88	0.127	2	2
67	2	8.89	0.238	2	2
75	2	8.9	0.0916667	1	2
58	2	8.93	-0.00866667	1	1
66	2	9	0.08	1	2
62	2	9	0.122667	2	2
73	2	9.08	0.046	2	2
64	2	9.2	-0.0226667	1	1
72	2	9.24	0.0326667	1	1
61	2	9.33	0.0143333	1	2
77	2	9.34	0.038	1	1
68	2	9.39	0.0233333	1	2
62	2	9.42	0.034	1	2
68	2	9.45	0.182	2	2
82		9.48	0.181	2	2
80	2	9.57	0.187	2	2
58	2	9.62	0.183333	2	2
83	2	9.7	0.429333	2	1
62	2	9.75	0.0333333	1	1
72	2	9.79	0.064	1	2
79	2	9.97	0.199	2	2
78	2	9.98	0.166	2	2
64	2	10	0.00166667	1	1
57	2	10.08	0.0233333	1	1
82	2	10.1	0.116	1	1
59	2	10.1	0.0333333	1	2
73	2	10.3	0.148	2	2
82	2	10.3	0.308	2	2
54	2	10.38	0.0556667	1	1
65	2	10.4	0.15	2	2
79	2	10.42	0.110333	1	1
73	2	10.43	0.181	2	2
61	2	10.44	0.0496667	1	1
60	2	10.46	0.011	1	2
58	2	10.49	0.01	1	1
70	2	10.49	0.012	1	1
70	2	10.51	0.003	1	1
82	2	10.51	0.181	2	2
70	2	10.54	0.188	2	2
70	2	10.77	0.13	2	1
71	2	10.78	0.14	2	2
65	2	10.91	0.0996667	1	2
62	2	11.05	0.084	1	1
73	2	11.24	0.0453333	1	2
79	2	11.28	0.139	2	2
77	2	11.29	0.0143333	1	1
65	2	11.35	0.367	2	2
72	2	11.46	0.431	2	2
72	2	11.86	0.215	2	2
74	2	12	0.235	2	2
76	2	12	0.656	2	2
64	2	12.3	0.102667	1	2
82	2	12.4	0.131	2	2
60	2	12.43	0.137667	2	2
63	2	12.5	0.155	2	2
77	2	12.94	0.160667	2	1
63	2	13.17	0.352	2	2
67	2	13.31	0.038	1	1
76	2	13.34	0.0423333	1	2
75	2	13.72	0.063	1	2
61	2	13.82	0.066	1	2
77	2	13.84	0.222	2	2
84	2	14.15	0.195	2	2
78	2	14.27	0.0416667	1	2
72	2	14.29	0.0273333	1	2
68	2	14.4	0.126	2	2
74	2	14.5	0.0203333	1	1
68	2	14.6	0.0536667	1	2
68	2	14.63	0.136333	2	2
82	2	14.7	0.207	2	2
63	2	15.24	0.118	1	2
81	2	15.56	0.023	1	2
63	2	15.65	0.0916667	1	2
78	2	15.7	0.166	2	2
81	2	16	0.219	2	2
76	2	16	-0.0153333	1	2
72	2	16.16	0.198	2	2
71	2	16.33	0.456333	2	2
71	2	16.4	-0.00166667	1	2
85	2	16.61	0.0853333	1	2
60	2	16.9	0.053	1	1
73	2	17.17	0.015	1	2
71	2	18.06	0.00966667	1	2
56	2	18.12	0.0433333	1	2
70	2	18.23	0.0323333	1	1
77	2	19.28	0.01	1	2
81	2	19.59	0.185	2	2
72	2	20	0.119	1	2
81	2	20.4	0.215	2	2
62	2	20.4	-0.0256667	1	2
65	2	20.74	0.0576667	1	1
76	2	20.87	0.099	1	2
70	2	21	0.056	2	2
66	2	21.24	0.117	1	2
79	2	21.4	0.0196667	1	2
68	2	22	0.579	2	2
80	2	22.02	0.353	2	2
80	2	22.2	0.074	1	2
78	2	23.3	0.118	1	2
67	2	23.38	0.0423333	1	2
63	2	23.61	0.0356667	1	1
66	2	24.11	0.0643333	1	2
74	2	24.66	0.0473333	1	2
61	2	27	0.182	2	2
62	2	27.51	0.102	1	2
63	2	28.77	0.0416667	1	2
68	2	29.62	0.121667	2	2
68	2	29.76	0.294	2	2
78	2	30.28	0.0343333	1	2
57	2	31.41	0.015	1	1
76	2	32.07	0.286	2	2
68	2	32.33	-0.00333333	1	2
78	2	34.56	-0.007	1	2
75	2	38.67	-0.004	1	2
69	2	40.9	0.0266667	1	2
82	2	41.8	0.0746667	1	2
71	2	42.5	0.0183333	1	2
79	2	44.78	0.048	1	2
67	2	46.25	0.137	2	2
81	2	47.29	0.0273333	1	2
65	2	48.28	0.0256667	1	2
72	2	49.17	0.150667	2	2
65	2	51.81	0.031	1	2
82	2	55.56	-0.00133333	1	2
69	2	57.25	0.537	2	2
73	2	58.31	-0.023	1	2
76	2	68.26	0.033	1	2
65	2	69	0.18	2	2
82	2	71.8	0.105	1	2
81	2	78.26	0.0526667	1	2
73	2	81.65	0.102	1	2
78	2	92.22	0.111	1	2
79	2	96.01	0.036	1	1
78	2	98.08	0.103667	1	2
85	2	102.86	0.0156667	1	2
61	2	112.73	0.0333333	1	2
84	2	118	-0.0103333	1	2
73	2	131.11	0.0526667	1	2
72	2	150	0.042	1	2
77	2	183.21	0.04	1	2
72	2	226.4	0.00933333	1	2
80	2	235	0.125667	2	2
78	2	269.09	0.0163333	1	2
70	2	339.3	-0.003	1	2
77	2	580.56	-0.00866667	1	2
83	2	1000	-0.0113333	1	2
63	2	1000	0.00966667	1	2
75	2	1000	0.0783333	1	2
