# Supplementary material for: Identification of a novel non-invasive biological marker to overcome the shortcomings of PSA in diagnosis and risk stratification for prostate cancer: Initial prospective study of developmental endothelial locus-1 protein
Source: PLoS One. 2021 Apr 26;16(4):e0250254. doi: 10.1371/journal.pone.0250254 (PMC8075267; doi:10.1371/journal.pone.0250254)
Supplement: S1 File — (ZIP) [file pone.0250254.s001.zip › Statistics (without personal information)/benign + iSC PCa vs SC PCa.xlsx]

## Sheet: benign + iSC vs SC
BMI	Prostate vol	PSA Density	Age	iPSA	Del-1	group del	Bx	SC Group
27.0795	20.2	0.0148515	61	0.3	0.09	1	2	1
25	45	0.01	76	0.45	0.0956667	1	2	1
23.9121	25	0.0184	60	0.46	0.125	2	2	1
23.4735	24	0.0258333	65	0.62	0.000333333	1	2	1
22.4813	23	0.0269565	67	0.62	0.0366667	1	2	1
24.5675	51	0.0158824	78	0.81	0.0996667	1	2	1
22.3824	30	0.0283333	54	0.85	0.103	1	2	1
23.4375	63	0.0139683	60	0.88	0.0126667	1	2	1
25.6736	15.71	0.0572884	63	0.9	0.110667	1	2	1
26.5627	31.68	0.0293561	68	0.93	0.0943333	1	2	1
28	39.8	0.0291457	67	1.16	0.04	1	2	1
25.3069	32.6	0.0358896	79	1.17	1.09833	2	2	1
22.4423	26	0.0511538	62	1.33	0.0136667	1	2	1
25.2653	41	0.0341463	72	1.4	0.0226667	1	2	1
23.5049	49.7	0.0283702	79	1.41	0.102333	1	2	1
22.3513	24.4	0.0590164	76	1.44	0.0386667	1	2	1
21.3788	53.7	0.0268156	77	1.44	0.129333	2	2	1
29.1876	39	0.0410256	57	1.6	0.051	1	2	1
28.3	38.5	0.0425974	62	1.64	0.000666667	1	2	1
26.8	30	0.0556667	65	1.67	0.0406667	1	2	1
19.1	30	0.06	71	1.8	0.0363333	1	2	1
28.5348	60.5	0.0305785	70	1.85	0.0606667	1	2	1
27.5509	88	0.0210227	59	1.85	0.0843333	1	2	1
27.5403	35	0.054	60	1.89	0.045	1	2	1
24.5243	25	0.076	72	1.9	0.047	1	2	1
30	86	0.0223256	63	1.92	0.149	2	2	1
22.2565	45.9	0.0424837	60	1.95	0.102	1	2	1
26.6	25	0.0784	62	1.96	0.0226667	1	2	1
22.0124	45	0.0457778	59	2.06	0.0156667	1	2	1
27.1267	46.12	0.052255	63	2.41	0.041	1	2	1
29.3	40.3	0.060794	55	2.45	0.013	1	2	1
24.4418	25.2	0.097619	55	2.46	0.0323333	1	2	1
20.8617	39	0.0638462	65	2.49	0.0253333	1	2	1
28.4	59.1	0.0428088	61	2.53	0.0646667	1	2	1
20.4297	60	0.0458333	66	2.75	0.110333	1	2	1
25.1	37.2	0.0741935	62	2.76	0.0473333	1	2	1
22.2	24.9	0.116466	67	2.9	0.0426667	1	2	1
20.8	15.8	0.187342	80	2.96	0.0453333	1	2	1
22.706	20.1	0.147264	74	2.96	0.0506667	1	2	1
25.5279	25	0.1196	58	2.99	0.111667	1	2	1
23.5694	18.1	0.165746	71	3	0.00366667	1	2	1
25.2595	39.9	0.0789474	73	3.15	0.0476667	1	2	1
27.1545	31.7	0.100631	51	3.19	0.0153333	1	2	1
21.6	25	0.1276	50	3.19	0.0303333	1	2	1
24.5	41.5	0.0768675	70	3.19	0.0946667	1	2	1
29.154	30.7	0.105212	60	3.23	0.02	1	2	1
26.5	25	0.13	75	3.25	0.0503333	1	2	1
24.3879	25.3	0.128854	65	3.26	0.0446667	1	2	1
25.44	29.1	0.117182	58	3.41	0.023	1	2	1
27.9068	42	0.0811905	71	3.41	0.0333333	1	2	1
23.2909	25	0.1364	78	3.41	0.0543333	1	2	1
27.1502	25	0.1396	67	3.49	0.015	1	2	1
25.6	26	0.137692	60	3.58	0.130333	2	2	1
22.1282	20	0.179	76	3.58	1.30567	2	2	1
25.1	25	0.144	65	3.6	0.0433333	1	2	1
20.4935	30	0.12	61	3.6	0.053	1	2	1
23.6828	35	0.104857	72	3.67	0.044	1	2	1
25.9701	25	0.1472	73	3.68	0.0676667	1	2	1
20.5122	30	0.124333	48	3.73	0.0633333	1	2	1
28.9677	35	0.106857	52	3.74	0.0336667	1	2	1
21.0077	40	0.09425	27	3.77	0.000666667	1	2	1
21.6041	66	0.0572727	70	3.78	0.0686667	1	2	1
29.0688	16.7	0.226946	60	3.79	0.0953333	1	2	1
24.6044	19.9	0.19196	59	3.82	0.0446667	1	2	1
22	30.9	0.125243	73	3.87	0.0576667	1	2	1
21.9525	54.2	0.0723247	66	3.92	0.087	1	2	1
23.9349	38.3	0.102611	80	3.93	0.046	1	2	1
23.8754	18.6	0.215054	63	4	0.100667	1	2	1
22.769	36.7	0.109264	70	4.01	0.0156667	1	2	1
27.101	24	0.16875	64	4.05	0.00233333	1	2	1
23.1	31	0.133226	50	4.13	0.177667	2	2	1
22.3	30	0.138333	75	4.15	0.0246667	1	2	1
18.3391	30	0.139333	71	4.18	0.00533333	1	2	1
25.7	32	0.133437	63	4.27	0.0143333	1	2	1
25.6123	31	0.137742	66	4.27	0.0243333	1	2	1
28.5	30	0.144333	80	4.33	0.0293333	1	2	1
21.8038	46	0.0943478	57	4.34	0.0503333	1	2	1
26.7364	30	0.145667	56	4.37	0.0666667	1	2	1
27.9012	30.9	0.142395	81	4.4	0.0166667	1	2	1
24.465	25.8	0.171705	66	4.43	0.0333333	1	2	1
28.0175	52	0.0859615	50	4.47	0.0243333	1	2	1
23.7954	15.84	0.282197	53	4.47	0.0256667	1	2	1
21.0631	25	0.1796	72	4.49	0.0456667	1	2	1
25.565	39	0.11641	64	4.54	0.0306667	1	2	1
27.0157	16.5	0.275758	61	4.55	0.07	1	2	1
23.9512	25	0.1848	62	4.62	0.157	2	2	1
23.8518	20	0.236	79	4.72	0.0103333	1	2	1
24.1812	25	0.1896	74	4.74	0.013	1	2	1
22.3833	50	0.0964	61	4.82	0.048	1	2	1
26.1738	50	0.097	64	4.85	0.147	2	2	1
20.7421	19	0.257895	63	4.9	0.096	1	2	1
26.42	44	0.112273	60	4.94	0.02	1	2	1
25.5643	75	0.0666667	62	5	0.0143333	1	2	1
23.0966	28	0.178929	58	5.01	0.0546667	1	2	1
30.593	34	0.147647	69	5.02	0.018	1	2	1
19.721	30	0.168667	52	5.06	0.0303333	1	2	1
18.5901	32	0.16	72	5.12	-0.0363333	1	2	1
29.0533	45.1	0.114191	74	5.15	0.0373333	1	2	1
21.9	62	0.0835484	72	5.18	0.024	1	2	1
22.0118	42	0.123333	67	5.18	0.0386667	1	2	1
21.6	30	0.173	55	5.19	0.01	1	2	1
20.4224	30	0.173	65	5.19	0.024	1	2	1
26.6	39	0.13359	62	5.21	0.0133333	1	2	1
20.1953	40	0.1305	62	5.22	0.021	1	2	1
20.851	29	0.181724	36	5.27	0.0873333	1	2	1
23.5139	59.8	0.088796	60	5.31	0.105	1	2	1
26.6097	40.7	0.131204	62	5.34	0.0996667	1	2	1
22.8	44	0.122727	54	5.4	0.007	1	2	1
25.2033	31.5	0.173968	80	5.48	0.00366667	1	2	1
24.16	27.2	0.205147	66	5.58	0.0106667	1	2	1
21.3189	55	0.102182	61	5.62	0.092	1	2	1
19.7409	52	0.110385	65	5.74	0.015	1	2	1
24.0882	17	0.342353	51	5.82	0.105	1	2	1
27.5	47.7	0.122851	61	5.86	0.0183333	1	2	1
24.0649	46	0.127609	71	5.87	0.00133333	1	2	1
28.3607	50	0.1186	74	5.93	0.000666667	1	2	1
25.4064	30.1	0.199336	86	6	0.0786667	1	2	1
30	33	0.183939	73	6.07	0.0616667	1	2	1
24.3124	50.8	0.123228	49	6.26	0.0723333	1	2	1
28.6821	23	0.273478	71	6.29	0.119333	1	2	1
23.3	37	0.17027	77	6.3	0.0123333	1	2	1
24.5	34	0.185294	65	6.3	0.024	1	2	1
23.2728	34	0.187647	65	6.38	0.0486667	1	2	1
24.1588	25	0.2576	61	6.44	0.056	1	2	1
24.9	38.1	0.170604	62	6.5	0.110667	1	2	1
26.4322	31	0.210968	61	6.54	0.075	1	2	1
22.5981	91	0.0721978	70	6.57	0.0113333	1	2	1
21.7649	47.3	0.139112	72	6.58	0.118667	1	2	1
22.3692	40	0.16475	67	6.59	0.115	1	2	1
21.2	32	0.209375	60	6.7	0.00766667	1	2	1
22.6433	21	0.32381	63	6.8	0.0536667	1	2	1
26.3646	20	0.343	42	6.86	0.0703333	1	2	1
24.1	31.4	0.221975	56	6.97	0.028	1	2	1
24.0419	14	0.502857	65	7.04	0.167333	2	2	1
25.5692	23	0.308261	68	7.09	-0.000333333	1	2	1
21.8724	35	0.203429	77	7.12	0.0966667	1	2	1
24.7897	39	0.18359	61	7.16	0.0103333	1	2	1
26.6193	39	0.184359	81	7.19	0.00733333	1	2	1
25.1	29.52	0.243902	69	7.2	0.0213333	1	2	1
25.6896	40	0.18025	67	7.21	0.011	1	2	1
23	30	0.244667	71	7.34	0.0573333	1	2	1
21.3267	50.6	0.146838	65	7.43	0.0913333	1	2	1
30.92	38.3	0.19765	82	7.57	0.153333	2	2	1
24.6	21	0.361429	68	7.59	0.055	1	2	1
22.9605	36	0.211667	38	7.62	0.017	1	2	1
24.7794	52.1	0.146449	68	7.63	0.0613333	1	2	1
20.1951	30	0.260333	64	7.81	0.115	1	2	1
25.0135	30	0.261667	68	7.85	0.058	1	2	1
22.3859	40	0.20125	64	8.05	-0.00366667	1	2	1
21.4	19	0.426842	62	8.11	0.101667	1	2	1
22.9877	68	0.119706	66	8.14	0.018	1	2	1
22.4593	45	0.181333	72	8.16	0.0836667	1	2	1
26.2	30	0.273333	77	8.2	0.0696667	1	2	1
22.8217	30	0.283667	63	8.51	0.0646667	1	2	1
22.4	19	0.451053	74	8.57	0.027	1	2	1
22.3802	22.8	0.391667	58	8.93	-0.00866667	1	2	1
25.6	62	0.148387	64	9.2	-0.0226667	1	2	1
25.0774	30	0.308	72	9.24	0.0326667	1	2	1
21.805	20.8	0.449038	77	9.34	0.038	1	2	1
23.0301	41.7	0.232614	83	9.7	0.429333	2	2	1
22.2753	42	0.232143	62	9.75	0.0333333	1	2	1
28.5776	31	0.322581	64	10	0.00166667	1	2	1
26.2956	24	0.42	57	10.08	0.0233333	1	2	1
21.8866	15.5	0.651613	82	10.1	0.116	1	2	1
18.7889	22.2	0.467568	54	10.38	0.0556667	1	2	1
21.3407	30	0.347333	79	10.42	0.110333	1	2	1
23.5848	35	0.298286	61	10.44	0.0496667	1	2	1
23.2	40.3	0.260298	58	10.49	0.01	1	2	1
21.3	32	0.327813	70	10.49	0.012	1	2	1
24.107	15.5	0.678065	70	10.51	0.003	1	2	1
27.9321	48	0.224375	70	10.77	0.13	2	2	1
23.3355	30	0.368333	62	11.05	0.084	1	2	1
23.3355	30	0.376333	77	11.29	0.0143333	1	2	1
23.8	18	0.718889	77	12.94	0.160667	2	2	1
23.7234	15	0.887333	67	13.31	0.038	1	2	1
24.1789	47	0.308511	74	14.5	0.0203333	1	2	1
26.3	30	0.563333	60	16.9	0.053	1	2	1
24.6832	32	0.569688	70	18.23	0.0323333	1	2	1
23.2	35	0.592571	65	20.74	0.0576667	1	2	1
24.8	30.7	0.769055	63	23.61	0.0356667	1	2	1
24.0715	36	0.8725	57	31.41	0.015	1	2	1
27.3475	18	5.33389	79	96.01	0.036	1	2	1
25.1	48	0.105	71	5.04	-0.00266667	1	1	1
29.9377	33.6	0.408333	75	13.72	0.063	1	1	2
26.0933	71.2	0.15323	65	10.91	0.0996667	1	1	2
22.6145	41.6	0.458654	73	19.08	0.146	2	1	2
21.9075	22.5	1.07156	66	24.11	0.0643333	1	1	2
24	30	1.852	82	55.56	-0.00133333	1	1	2
26.7	24	0.221667	72	5.32	0.53	2	1	2
28.959	20.9	0.311483	75	6.51	0.133	2	1	1
26.079	58	0.147759	63	8.57	0.0156667	1	1	2
22	25	0.1436	81	3.59	0.183	2	1	2
28.3447	39.3	0.459542	71	18.06	0.00966667	1	1	2
25.8	25.9	0.233977	69	6.06	0.0146667	1	1	1
28.5	27	0.329259	67	8.89	0.238	2	1	2
26.5731	30	0.233667	76	7.01	0.112	1	1	2
24.7	31.5	0.449206	84	14.15	0.195	2	1	2
22.2338	23.9	0.340586	72	8.14	0.0996667	1	1	1
20.9366	29	2.47586	82	71.8	0.105	1	1	2
23.4236	24	0.236667	60	5.68	0.236	2	1	2
22.9224	30	0.261667	77	7.85	0.0286667	1	1	2
23.8087	28	0.242143	78	6.78	0.48	2	1	1
25.3888	32	1.30625	82	41.8	0.0746667	1	1	2
26.7931	27	0.327407	67	8.84	0.0256667	1	1	1
22.9373	30	0.103667	72	3.11	0.0516667	1	1	2
21.9	21.3	0.715493	63	15.24	0.118	1	1	2
20.5625	30	0.180667	73	5.42	0.209	2	1	2
24.5112	37	0.666486	74	24.66	0.0473333	1	1	2
19.0107	30	0.169333	71	5.08	0.025	1	1	2
20.4382	25.9	0.457915	72	11.86	0.215	2	1	2
22.5405	19.86	0.226586	53	4.5	0.047	1	1	2
22.9854	32	0.272813	83	8.73	0.222	2	1	1
22.9	20	0.225	87	4.5	0.084	1	1	2
24.8591	28.8	0.129861	52	3.74	0.032	1	1	2
25.5999	22.2	2.21486	72	49.17	0.150667	2	1	2
22.3017	97	0.0838144	76	8.13	0.135	2	1	1
21.475	41.1	0.162287	77	6.67	0.224	2	1	1
24.2	20	0.52	65	10.4	0.15	2	1	2
22.5038	39	0.160256	67	6.25	-0.00333333	1	1	2
25.7	42	0.248333	73	10.43	0.181	2	1	2
24.8094	29.3	0.0453925	66	1.33	0.0806667	1	1	1
22.4	29	0.182759	70	5.3	0.033	1	1	2
26.5557	80.1	0.0595506	78	4.77	0.166	2	1	2
25.4197	80	0.051125	79	4.09	0.239	2	1	2
23.6131	24.4	0.208197	60	5.08	0.0846667	1	1	2
25.6965	17.83	56.0852	83	1000	-0.0113333	1	1	2
25.8889	30	0.332667	78	9.98	0.166	2	1	1
25.1884	25.5	0.442353	79	11.28	0.139	2	1	2
26.0893	15.8	1.43797	60	22.72	0.091	1	1	2
20.1145	54.4	1.50092	73	81.65	0.102	1	1	2
30.1	20	0.481	58	9.62	0.183333	2	1	2
24.0882	39.8	0.150101	77	5.974	0.255	2	1	1
25.4	26.5	0.26717	55	7.08	0.0163333	1	1	1
26.2675	21.7	0.329954	72	7.16	0.216	2	1	2
30.6	35.7	0.347339	82	12.4	0.131	2	1	2
26.5	41.7	0.136211	78	5.68	0.414	2	1	1
20.3554	59.9	0.24424	68	14.63	0.136333	2	1	2
19.2	17.5	0.559429	72	9.79	0.064	1	1	2
22.645	35	0.257143	62	9	0.122667	2	1	1
24.6376	53.1	0.0694915	67	3.69	0.08	1	1	1
26	37	0.111351	67	4.12	0.216	2	1	2
25.1	23.1	0.271429	79	6.27	0.251667	2	1	2
25.7498	43.2	0.177083	59	7.65	0.268	2	1	2
24.4346	73.8	0.438076	68	32.33	-0.00333333	1	1	2
25.4	94	0.0669149	73	6.29	0.0293333	1	1	1
28.3337	30	0.173	72	5.19	0.0346667	1	1	2
28.441	44.4	0.367793	71	16.33	0.456333	2	1	2
21.9589	27.2	0.1875	71	5.1	0.0243333	1	1	2
21.3953	21.9	0.341096	68	7.47	0.0216667	1	1	1
20.1	34	0.147941	71	5.03	0.032	1	1	1
23.2754	30	0.245	82	7.35	0.181	2	1	2
26.5585	35	0.164	61	5.74	0.143	2	1	1
24	80	0.0775	67	6.2	0.028	1	1	2
19.4932	35	0.172857	72	6.05	0.0246667	1	1	2
22.4913	36	0.684722	75	24.65	0.155	2	1	2
21.5317	39	0.0971795	61	3.79	0.318	2	1	1
27.0279	30	0.244667	74	7.34	0.115	1	1	1
30.1917	32	0.4325	77	13.84	0.222	2	1	2
23.6311	55.1	0.116152	76	6.4	0.126	2	1	1
23.4046	30.3	0.333333	59	10.1	0.0333333	1	1	2
21.6041	22.2	0.315315	77	7	0.117	1	1	1
19.6995	20	0.4665	61	9.33	0.0143333	1	1	2
23.6	28.9	0.204498	70	5.91	0.101	1	1	2
28.5824	61.12	0.360275	80	22.02	0.353	2	1	2
25.5086	44.7	0.586577	63	26.22	0.00566667	1	1	2
22.8	28.2	0.708156	79	19.97	0.199	2	1	2
27.3356	35	28.5714	75	1000	0.0783333	1	1	2
20.4737	33	0.286364	68	9.45	0.182	2	1	2
24.894	32.8	0.125305	70	4.11	0.215	2	1	1
25.6	22.8	0.859211	81	19.59	0.185	2	1	2
22.1003	38.2	0.410995	78	15.7	0.166	2	1	2
22.8	60	0.061	71	3.66	0.0263333	1	1	2
24.1708	37.8	0.225397	79	8.52	0.0976667	1	1	2
25.5355	25	0.4312	71	10.78	0.14	2	1	2
26.2	15.7	0.996815	63	15.65	0.0916667	1	1	2
23	50.9	0.834971	71	42.5	0.0183333	1	1	2
20.1951	42	1.62524	76	68.26	0.033	1	1	2
24.6505	30	0.119	79	3.57	0.183	2	1	1
21.9127	43.6	0.16055	73	7	0.375	2	1	2
22.2	16.8	0.207143	75	3.48	0.027	1	1	1
25.46	40.8	0.352941	68	14.4	0.126	2	1	2
23.3212	45	0.191111	69	8.6	0.142	2	1	2
21.4669	27	0.141481	67	3.82	0.13	2	1	2
23.4	34	0.0726471	84	2.47	0.023	1	1	2
24.4695	53.35	0.132521	77	7.07	0.0906667	1	1	2
23.5078	38.6	0.0479275	68	1.85	-0.00166667	1	1	2
27.645	26.5	0.471698	63	12.5	0.155	2	1	2
21.1927	21.3	0.110798	67	2.36	-0.008	1	1	2
28.1	37.6	0.555053	76	20.87	0.099	1	1	2
23.708	25	0.9216	84	23.04	0.127	2	1	2
21.4533	40	0.26275	82	10.51	0.181	2	1	2
21.5	30.8	0.427597	63	13.17	0.352	2	1	2
17.9282	20.9	1.42392	68	29.76	0.294	2	1	2
25.9	30	0.151333	73	4.54	0.145	2	1	2
22.8	82.8	0.069686	68	5.77	0.101333	1	1	1
26.5843	34	0.588235	72	20	0.119	1	1	2
27.2904	30.1	0.217608	72	6.55	0.062	1	1	2
22.7126	58.1	0.0893287	64	5.19	0.168	2	1	1
24.5089	26.9	0.173606	71	4.67	0.129	2	1	2
24.6079	35.2	0.193466	66	6.81	0.201	2	1	2
26.5467	40	0.2225	75	8.9	0.0916667	1	1	1
25.3069	36.3	0.445179	72	16.16	0.198	2	1	2
23.6	23.26	0.320292	75	7.45	0.145	2	1	1
23.4471	49.9	1.96553	78	98.08	0.103667	1	1	2
23.8281	35	0.144857	65	5.07	0.0873333	1	1	2
24.9322	23.2	0.689655	76	16	-0.0153333	1	1	2
24.2666	30	0.153667	77	4.61	-0.0126667	1	1	2
23.03	30	0.142333	67	4.27	0.0726667	1	1	2
21.5075	45.6	1.71623	81	78.26	0.0526667	1	1	2
23.1737	32.7	2.82018	78	92.22	0.111	1	1	2
26.3	37.5	0.0368	72	1.38	0.0143333	1	1	2
21.6	24	0.648333	81	15.56	0.023	1	1	2
24.4308	26.9	1.92602	65	51.81	0.031	1	1	2
25.9	30	0.248667	74	7.46	0.0323333	1	1	2
24.0346	23.37	42.7899	63	1000	0.00966667	1	1	2
28.6977	98	0.0437755	75	4.29	0.0293333	1	1	2
24.2	34.1	0.419062	72	14.29	0.0273333	1	1	2
21.4533	28	1.0025	76	28.07	0.038	1	1	2
23.51	24	0.208333	73	5	0.132	2	1	2
24.9713	20	0.2195	59	4.39	0.018	1	1	1
29.4	29.6	0.172297	72	5.1	0.121	2	1	1
25.123	33.3	0.141141	68	4.7	0.195	2	1	2
22.3	94	0.0385106	64	3.62	0.099	1	1	2
25.1	27.6	0.769565	66	21.24	0.117	1	1	2
23.9372	28.4	0.230986	76	6.56	0.145	2	1	2
23.3556	30	0.145333	73	4.36	0.291	2	1	1
23.8384	23	0.254783	79	5.86	0.283	2	1	1
25	70	0.458143	76	32.07	0.286	2	1	2
18.2911	22	0.0531818	68	1.17	0.00266667	1	1	2
27.8	40.1	0.224439	66	9	0.08	1	1	1
24.5243	55	0.0743636	76	4.09	0.225	2	1	2
26.127	24.5	0.285714	64	7	0.298	2	1	2
19.3424	21.4	0.747664	81	16	0.219	2	1	2
23.1473	63.8	0.148589	82	9.48	0.181	2	1	1
29.6	34.6	1.65462	69	57.25	0.537	2	1	2
23.1403	42.4	0.118868	72	5.04	0.152	2	1	1
21.3068	25.6	1.84727	81	47.29	0.0273333	1	1	2
23.2	30	0.343333	82	10.3	0.308	2	1	2
22.7687	20	1.02	81	20.4	0.215	2	1	2
24.093	41.5	0.289157	74	12	0.235	2	1	2
23.8062	25	0.2044	83	5.11	0.131	2	1	1
22.8	25.6	0.402344	73	10.3	0.148	2	1	2
20.3378	45	0.212667	80	9.57	0.187	2	1	1
27.8382	25	0.336	68	8.4	0.297	2	1	2
27.066	35	0.0982857	69	3.44	0.032	1	1	2
28.6689	23	1.28783	68	29.62	0.121667	2	1	2
23.5294	20	0.527	70	10.54	0.188	2	1	2
26.8868	24.7	0.267206	78	6.6	0.299	2	1	2
20.3074	27	0.197407	81	5.33	0.16	2	1	2
24.8	23	1.01304	78	23.3	0.118	1	1	2
23.7387	43	0.16114	76	6.929	0.091	1	1	1
27.34	38.6	0.211917	77	8.18	0.183	2	1	2
27.0877	30	0.122667	73	3.68	0.143	2	1	2
23.8087	23.3	0.944206	68	22	0.579	2	1	2
20.0986	43.4	0.123502	78	5.36	0.184	2	1	1
23.6	27.46	0.228696	44	6.28	0.137	2	1	2
16.1759	30	2.3	65	69	0.18	2	1	2
25.6074	30.3	7.47195	72	226.4	0.00933333	1	1	2
20.1739	32.2	0.838509	61	27	0.182	2	1	2
24.986	33.4	0.628743	70	21	0.256	2	1	2
22.4605	70	0.171429	76	12	0.656	2	1	2
26.0053	22	0.216364	67	4.76	0.285	2	1	2
29.3848	71.1	0.159634	65	11.35	0.367	2	1	2

## Sheet: iSC vs SC
BMI	Prostate vol	PSA Density	Age	iPSA	Del-1	group del	Bx	iPSA	T stage	Gleason	SC group
25.1	48	0.105	71	5.04	-0.00266667	1	1	5.04	1	1	1
29.9377	33.6	0.408333	75	13.72	0.063	1	1	13.72	2	1	2
26.0933	71.2	0.15323	65	10.91	0.0996667	1	1	10.91	1	2	2
22.6145	41.6	0.458654	73	19.08	0.146	2	1	19.08	1	1	2
21.9075	22.5	1.07156	66	24.11	0.0643333	1	1	24.11	1	1	2
24	30	1.852	82	55.56	-0.00133333	1	1	55.56	2	1	2
26.7	24	0.221667	72	5.32	0.53	2	1	5.32	1	3	2
28.959	20.9	0.311483	75	6.51	0.133	2	1	6.51	1	1	1
26.079	58	0.147759	63	8.57	0.0156667	1	1	8.57	2	1	2
22	25	0.1436	81	3.59	0.183	2	1	3.59	2	1	2
28.3447	39.3	0.459542	71	18.06	0.00966667	1	1	18.06	2	1	2
25.8	25.9	0.233977	69	6.06	0.0146667	1	1	6.06	1	1	1
28.5	27	0.329259	67	8.89	0.238	2	1	8.89	2	1	2
26.5731	30	0.233667	76	7.01	0.112	1	1	7.01	2	2	2
24.7	31.5	0.449206	84	14.15	0.195	2	1	14.15	1	2	2
22.2338	23.9	0.340586	72	8.14	0.0996667	1	1	8.14	1	1	1
20.9366	29	2.47586	82	71.8	0.105	1	1	71.8	1	1	2
23.4236	24	0.236667	60	5.68	0.236	2	1	5.68	2	2	2
22.9224	30	0.261667	77	7.85	0.0286667	1	1	7.85	2	2	2
23.8087	28	0.242143	78	6.78	0.48	2	1	6.78	1	1	1
25.3888	32	1.30625	82	41.8	0.0746667	1	1	41.8	1	1	2
26.7931	27	0.327407	67	8.84	0.0256667	1	1	8.84	1	1	1
22.9373	30	0.103667	72	3.11	0.0516667	1	1	3.11	2	1	2
21.9	21.3	0.715493	63	15.24	0.118	1	1	15.24	1	1	2
20.5625	30	0.180667	73	5.42	0.209	2	1	5.42	2	3	2
24.5112	37	0.666486	74	24.66	0.0473333	1	1	24.66	2	1	2
19.0107	30	0.169333	71	5.08	0.025	1	1	5.08	2	2	2
20.4382	25.9	0.457915	72	11.86	0.215	2	1	11.86	1	1	2
22.5405	19.86	0.226586	53	4.5	0.047	1	1	4.5	3	1	2
22.9854	32	0.272813	83	8.73	0.222	2	1	8.73	1	1	1
22.9	20	0.225	87	4.5	0.084	1	1	4.5	2	2	2
24.8591	28.8	0.129861	52	3.74	0.032	1	1	3.74	1	2	2
25.5999	22.2	2.21486	72	49.17	0.150667	2	1	49.17	2	2	2
22.3017	97	0.0838144	76	8.13	0.135	2	1	8.13	1	1	1
21.475	41.1	0.162287	77	6.67	0.224	2	1	6.67	1	1	1
24.2	20	0.52	65	10.4	0.15	2	1	10.4	2	2	2
22.5038	39	0.160256	67	6.25	-0.00333333	1	1	6.25	1	2	2
25.7	42	0.248333	73	10.43	0.181	2	1	10.43	2	2	2
24.8094	29.3	0.0453925	66	1.33	0.0806667	1	1	1.33	1	1	1
22.4	29	0.182759	70	5.3	0.033	1	1	5.3	1	2	2
26.5557	80.1	0.0595506	78	4.77	0.166	2	1	4.77	2	2	2
25.4197	80	0.051125	79	4.09	0.239	2	1	4.09	1	2	2
23.6131	24.4	0.208197	60	5.08	0.0846667	1	1	5.08	1	2	2
25.6965	17.83	56.0852	83	1000	-0.0113333	1	1	1000	1	1	2
25.8889	30	0.332667	78	9.98	0.166	2	1	9.98	1	1	1
25.1884	25.5	0.442353	79	11.28	0.139	2	1	11.28	1	1	2
26.0893	15.8	1.43797	60	22.72	0.091	1	1	22.72	1	2	2
20.1145	54.4	1.50092	73	81.65	0.102	1	1	81.65	1	1	2
30.1	20	0.481	58	9.62	0.183333	2	1	9.62	1	2	2
24.0882	39.8	0.150101	77	5.974	0.255	2	1	5.974	1	1	1
25.4	26.5	0.26717	55	7.08	0.0163333	1	1	7.08	1	1	1
26.2675	21.7	0.329954	72	7.16	0.216	2	1	7.16	1	3	2
30.6	35.7	0.347339	82	12.4	0.131	2	1	12.4	1	2	2
26.5	41.7	0.136211	78	5.68	0.414	2	1	5.68	1	1	1
20.3554	59.9	0.24424	68	14.63	0.136333	2	1	14.63	2	2	2
19.2	17.5	0.559429	72	9.79	0.064	1	1	9.79	3	3	2
22.645	35	0.257143	62	9	0.122667	2	1	9	1	1	1
24.6376	53.1	0.0694915	67	3.69	0.08	1	1	3.69	1	1	1
26	37	0.111351	67	4.12	0.216	2	1	4.12	2	2	2
25.1	23.1	0.271429	79	6.27	0.251667	2	1	6.27	3	2	2
25.7498	43.2	0.177083	59	7.65	0.268	2	1	7.65	1	2	2
24.4346	73.8	0.438076	68	32.33	-0.00333333	1	1	32.33	1	2	2
25.4	94	0.0669149	73	6.29	0.0293333	1	1	6.29	1	1	1
28.3337	30	0.173	72	5.19	0.0346667	1	1	5.19	1	2	2
28.441	44.4	0.367793	71	16.33	0.456333	2	1	16.33	2	1	2
21.9589	27.2	0.1875	71	5.1	0.0243333	1	1	5.1	3	3	2
21.3953	21.9	0.341096	68	7.47	0.0216667	1	1	7.47	1	1	1
20.1	34	0.147941	71	5.03	0.032	1	1	5.03	1	1	1
23.2754	30	0.245	82	7.35	0.181	2	1	7.35	3	2	2
26.5585	35	0.164	61	5.74	0.143	2	1	5.74	1	1	1
24	80	0.0775	67	6.2	0.028	1	1	6.2	3	1	2
19.4932	35	0.172857	72	6.05	0.0246667	1	1	6.05	2	1	2
22.4913	36	0.684722	75	24.65	0.155	2	1	24.65	3	2	2
21.5317	39	0.0971795	61	3.79	0.318	2	1	3.79	1	1	1
27.0279	30	0.244667	74	7.34	0.115	1	1	7.34	1	1	1
30.1917	32	0.4325	77	13.84	0.222	2	1	13.84	2	1	2
23.6311	55.1	0.116152	76	6.4	0.126	2	1	6.4	1	1	1
23.4046	30.3	0.333333	59	10.1	0.0333333	1	1	10.1	2	2	2
21.6041	22.2	0.315315	77	7	0.117	1	1	7	1	1	1
19.6995	20	0.4665	61	9.33	0.0143333	1	1	9.33	3	2	2
23.6	28.9	0.204498	70	5.91	0.101	1	1	5.91	3	2	2
28.5824	61.12	0.360275	80	22.02	0.353	2	1	22.02	2	2	2
25.5086	44.7	0.586577	63	26.22	0.00566667	1	1	26.22	1	1	2
22.8	28.2	0.708156	79	19.97	0.199	2	1	19.97	2	2	2
27.3356	35	28.5714	75	1000	0.0783333	1	1	1000	3	2	2
20.4737	33	0.286364	68	9.45	0.182	2	1	9.45	2	2	2
24.894	32.8	0.125305	70	4.11	0.215	2	1	4.11	1	1	1
25.6	22.8	0.859211	81	19.59	0.185	2	1	19.59	1	1	2
22.1003	38.2	0.410995	78	15.7	0.166	2	1	15.7	2	3	2
22.8	60	0.061	71	3.66	0.0263333	1	1	3.66	2	2	2
24.1708	37.8	0.225397	79	8.52	0.0976667	1	1	8.52	3	3	2
25.5355	25	0.4312	71	10.78	0.14	2	1	10.78	3	3	2
26.2	15.7	0.996815	63	15.65	0.0916667	1	1	15.65	1	1	2
23	50.9	0.834971	71	42.5	0.0183333	1	1	42.5	1	1	2
20.1951	42	1.62524	76	68.26	0.033	1	1	68.26	1	2	2
24.6505	30	0.119	79	3.57	0.183	2	1	3.57	1	1	1
21.9127	43.6	0.16055	73	7	0.375	2	1	7	2	1	2
22.2	16.8	0.207143	75	3.48	0.027	1	1	3.48	1	1	1
25.46	40.8	0.352941	68	14.4	0.126	2	1	14.4	1	1	2
23.3212	45	0.191111	69	8.6	0.142	2	1	8.6	3	1	2
21.4669	27	0.141481	67	3.82	0.13	2	1	3.82	1	1	2
23.4	34	0.0726471	84	2.47	0.023	1	1	2.47	2	2	2
24.4695	53.35	0.132521	77	7.07	0.0906667	1	1	7.07	2	2	2
23.5078	38.6	0.0479275	68	1.85	-0.00166667	1	1	1.85	2	1	2
27.645	26.5	0.471698	63	12.5	0.155	2	1	12.5	2	1	2
21.1927	21.3	0.110798	67	2.36	-0.008	1	1	2.36	2	3	2
28.1	37.6	0.555053	76	20.87	0.099	1	1	20.87	1	2	2
23.708	25	0.9216	84	23.04	0.127	2	1	23.04	1	1	2
21.4533	40	0.26275	82	10.51	0.181	2	1	10.51	1	1	2
21.5	30.8	0.427597	63	13.17	0.352	2	1	13.17	1	1	2
17.9282	20.9	1.42392	68	29.76	0.294	2	1	29.76	2	1	2
25.9	30	0.151333	73	4.54	0.145	2	1	4.54	3	2	2
22.8	82.8	0.069686	68	5.77	0.101333	1	1	5.77	1	1	1
26.5843	34	0.588235	72	20	0.119	1	1	20	1	1	2
27.2904	30.1	0.217608	72	6.55	0.062	1	1	6.55	2	3	2
22.7126	58.1	0.0893287	64	5.19	0.168	2	1	5.19	1	1	1
24.5089	26.9	0.173606	71	4.67	0.129	2	1	4.67	1	2	2
24.6079	35.2	0.193466	66	6.81	0.201	2	1	6.81	3	2	2
26.5467	40	0.2225	75	8.9	0.0916667	1	1	8.9	1	1	1
25.3069	36.3	0.445179	72	16.16	0.198	2	1	16.16	1	2	2
23.6	23.26	0.320292	75	7.45	0.145	2	1	7.45	1	1	1
23.4471	49.9	1.96553	78	98.08	0.103667	1	1	98.08	1	1	2
23.8281	35	0.144857	65	5.07	0.0873333	1	1	5.07	2	2	2
24.9322	23.2	0.689655	76	16	-0.0153333	1	1	16	1	1	2
24.2666	30	0.153667	77	4.61	-0.0126667	1	1	4.61	2	2	2
23.03	30	0.142333	67	4.27	0.0726667	1	1	4.27	1	2	2
21.5075	45.6	1.71623	81	78.26	0.0526667	1	1	78.26	1	2	2
23.1737	32.7	2.82018	78	92.22	0.111	1	1	92.22	1	1	2
26.3	37.5	0.0368	72	1.38	0.0143333	1	1	1.38	3	3	2
21.6	24	0.648333	81	15.56	0.023	1	1	15.56	1	1	2
24.4308	26.9	1.92602	65	51.81	0.031	1	1	51.81	1	2	2
25.9	30	0.248667	74	7.46	0.0323333	1	1	7.46	3	2	2
24.0346	23.37	42.7899	63	1000	0.00966667	1	1	1000	2	2	2
28.6977	98	0.0437755	75	4.29	0.0293333	1	1	4.29	1	2	2
24.2	34.1	0.419062	72	14.29	0.0273333	1	1	14.29	2	3	2
21.4533	28	1.0025	76	28.07	0.038	1	1	28.07	1	1	2
23.51	24	0.208333	73	5	0.132	2	1	5	2	2	2
24.9713	20	0.2195	59	4.39	0.018	1	1	4.39	1	1	1
29.4	29.6	0.172297	72	5.1	0.121	2	1	5.1	1	1	1
25.123	33.3	0.141141	68	4.7	0.195	2	1	4.7	2	2	2
22.3	94	0.0385106	64	3.62	0.099	1	1	3.62	3	3	2
25.1	27.6	0.769565	66	21.24	0.117	1	1	21.24	2	2	2
23.9372	28.4	0.230986	76	6.56	0.145	2	1	6.56	2	2	2
23.3556	30	0.145333	73	4.36	0.291	2	1	4.36	1	1	1
23.8384	23	0.254783	79	5.86	0.283	2	1	5.86	1	1	1
25	70	0.458143	76	32.07	0.286	2	1	32.07	1	1	2
18.2911	22	0.0531818	68	1.17	0.00266667	1	1	1.17	1	2	2
27.8	40.1	0.224439	66	9	0.08	1	1	9	1	1	1
24.5243	55	0.0743636	76	4.09	0.225	2	1	4.09	1	2	2
26.127	24.5	0.285714	64	7	0.298	2	1	7	1	2	2
19.3424	21.4	0.747664	81	16	0.219	2	1	16	1	1	2
23.1473	63.8	0.148589	82	9.48	0.181	2	1	9.48	1	1	1
29.6	34.6	1.65462	69	57.25	0.537	2	1	57.25	2	1	2
23.1403	42.4	0.118868	72	5.04	0.152	2	1	5.04	1	1	1
21.3068	25.6	1.84727	81	47.29	0.0273333	1	1	47.29	1	2	2
23.2	30	0.343333	82	10.3	0.308	2	1	10.3	1	1	2
22.7687	20	1.02	81	20.4	0.215	2	1	20.4	2	1	2
24.093	41.5	0.289157	74	12	0.235	2	1	12	2	3	2
23.8062	25	0.2044	83	5.11	0.131	2	1	5.11	1	1	1
22.8	25.6	0.402344	73	10.3	0.148	2	1	10.3	2	1	2
20.3378	45	0.212667	80	9.57	0.187	2	1	9.57	1	1	1
27.8382	25	0.336	68	8.4	0.297	2	1	8.4	2	2	2
27.066	35	0.0982857	69	3.44	0.032	1	1	3.44	1	2	2
28.6689	23	1.28783	68	29.62	0.121667	2	1	29.62	2	2	2
23.5294	20	0.527	70	10.54	0.188	2	1	10.54	1	1	2
26.8868	24.7	0.267206	78	6.6	0.299	2	1	6.6	2	2	2
20.3074	27	0.197407	81	5.33	0.16	2	1	5.33	2	2	2
24.8	23	1.01304	78	23.3	0.118	1	1	23.3	3	2	2
23.7387	43	0.16114	76	6.929	0.091	1	1	6.929	1	1	1
27.34	38.6	0.211917	77	8.18	0.183	2	1	8.18	3	2	2
27.0877	30	0.122667	73	3.68	0.143	2	1	3.68	3	3	2
23.8087	23.3	0.944206	68	22	0.579	2	1	22	2	2	2
20.0986	43.4	0.123502	78	5.36	0.184	2	1	5.36	1	1	1
23.6	27.46	0.228696	44	6.28	0.137	2	1	6.28	1	2	2
16.1759	30	2.3	65	69	0.18	2	1	69	1	1	2
25.6074	30.3	7.47195	72	226.4	0.00933333	1	1	226.4	3	2	2
20.1739	32.2	0.838509	61	27	0.182	2	1	27	2	1	2
24.986	33.4	0.628743	70	21	0.256	2	1	21	1	1	2
22.4605	70	0.171429	76	12	0.656	2	1	12	1	1	2
26.0053	22	0.216364	67	4.76	0.285	2	1	4.76	1	2	2
29.3848	71.1	0.159634	65	11.35	0.367	2	1	11.35	2	2	2

## Sheet: ADT or CTx Pt
metastatsis	BMI	Prostate vol	PSA Density	Age	Group PSA	iPSA	Del-1	Group del	Bx	치료방법	pTstage	p GS sum
1	28.441	58.3	0.000686106	71	1	0.04	0.0233333	1	1	TURP		10
0	22.3943	24.3	0.0320988	66	1	0.78	0.113333	1	1	TURP		6
1	18.2911	22	0.0531818	68	1	1.17	0.00266667	1	1	TURP		10
0	23.4459	34.3	0.0612245	71	1	2.1	0.01	1	1	TURP		6
0	23.4	34	0.0726471	84	1	2.47	0.023	1	1			6
0	21.8	26	0.137692	66	2	3.58	0.015	1	1
0	22	25	0.1436	81	2	3.59	0.183	2	1			7
0	24.8591	28.8	0.129861	52	2	3.74	0.032	1	1
0	24.8742	35	0.112286	63	2	3.93	0.0513333	1	1
0	25.1496	15.5	0.259355	56	2	4.02	0.0393333	1	1
0	28.1	81.6	0.0535539	80	2	4.37	0.0363333	1	1
0	25.9	30	0.153	73	2	4.59	0.141333	2	1
0	24.2666	30	0.153667	77	2	4.61	-0.0126667	1	1
0	23.4	36	0.138611	75	2	4.99	1.80633	2	1
0	19.0107	30	0.169333	71	2	5.08	0.025	1	1			7
0	23.6131	24.4	0.208197	60	2	5.08	0.0846667	1	1			6
0	21.9589	27.2	0.1875	71	2	5.1	0.0243333	1	1
0	17.271	36	0.143611	68	2	5.17	0.0136667	1	1			6
0	22.4913	48.4	0.121901	68	2	5.9	0.12	2	1
0	25.1	23.1	0.271429	79	2	6.27	0.251667	2	1
0	22.4261	30	0.221	65	2	6.63	0.027	1	1
1	24.4695	53.35	0.132521	77	2	7.07	0.0906667	1	1
0	25.4	26.5	0.26717	55	2	7.08	0.0163333	1	1
1	23.1	16.8	0.422619	74	2	7.1	0.0603333	1	1
0	25.6314	33.8	0.210651	77	2	7.12	-0.00366667	1	1			7
1	26.8122	35	0.207714	67	2	7.27	0.00633333	1	1
1	27.774	51	0.145098	71	2	7.4	0.007	1	1			8
0	25.9	30	0.248667	74	2	7.46	0.0323333	1	1			8
0	24.9696	14	0.559286	84	2	7.83	0.130667	2	1
0	22.9224	30	0.261667	77	2	7.85	0.0286667	1	1			7
0	25.8775	30	0.269	68	2	8.07	0.0556667	1	1			7
0	29.0819	53	0.15283	47	2	8.1	0.0193333	1	1
0	22.2338	23.9	0.340586	72	2	8.14	0.0996667	1	1
0	24.1708	37.8	0.225397	79	2	8.52	0.0976667	1	1
0	21.3039	28.6	0.31049	78	2	8.88	0.127	2	1
0	26.5467	40	0.2225	75	2	8.9	0.0916667	1	1			7
0	22.645	35	0.257143	62	2	9	0.122667	2	1
1	23.6652	39	0.241538	62	2	9.42	0.034	1	1			7
0	30.1	20	0.481	58	2	9.62	0.183333	2	1
0	23.4046	30.3	0.333333	59	2	10.1	0.0333333	1	1
0	26.0933	71.2	0.15323	65	2	10.91	0.0996667	1	1
0	22.6801	35	0.321143	73	2	11.24	0.0453333	1	1			6
0	20.0159	33	0.376667	60	2	12.43	0.137667	2	1
1	25.2	36	0.370556	76	2	13.34	0.0423333	1	1			9
0	18.9255	17.7	0.780791	61	2	13.82	0.066	1	1			7
0	23.109	33.1	0.431118	78	2	14.27	0.0416667	1	1			8
1	24.2	34.1	0.419062	72	2	14.29	0.0273333	1	1			8
0	21.6	24	0.648333	81	2	15.56	0.023	1	1
0	26.2	15.7	0.996815	63	2	15.65	0.0916667	1	1			7
0	24.9322	23.2	0.689655	76	2	16	-0.0153333	1	1
0	28.441	44.4	0.367793	71	2	16.33	0.456333	2	1
1	28.3	51	0.321569	71	2	16.4	-0.00166667	1	1			9
0	23.5078	39.4	0.421574	85	2	16.61	0.0853333	1	1			7
0	23.5316	29.5	0.582034	73	2	17.17	0.015	1	1
0	28.3447	39.3	0.459542	71	2	18.06	0.00966667	1	1
0	19.0634	55	0.350545	77	2	19.28	0.01	1	1			8
0	23.4221	44.4	0.459459	62	2	20.4	-0.0256667	1	1
0	25.6885	37	0.578378	79	2	21.4	0.0196667	1	1			8
0	23.8751	25	0.888	80	2	22.2	0.074	1	1			10
1	24.755	52.8	0.442803	67	2	23.38	0.0423333	1	1
0	24.08	79.5	0.346038	62	2	27.51	0.102	1	1
0	21.4533	27.8	1.03489	63	2	28.77	0.0416667	1	1
0	28.6689	23	1.28783	68	2	29.62	0.121667	2	1
1	24.4346	73.8	0.438076	68	2	32.33	-0.00333333	1	1	TURP		10
0	25.1486	23	1.50261	78	2	34.56	-0.007	1	1
0	26.3	26	1.48731	75	2	38.67	-0.004	1	1
0	21.25	46	0.88913	69	2	40.9	0.0266667	1	1
0	25.3888	32	1.30625	82	2	41.8	0.0746667	1	1			8
0	23	50.9	0.834971	71	2	42.5	0.0183333	1	1
1	21.3068	25.6	1.84727	81	2	47.29	0.0273333	1	1			9
1	25.9501	56.3	0.857549	65	2	48.28	0.0256667	1	1
0	25.5999	22.2	2.21486	72	2	49.17	0.150667	2	1
0	24.4308	26.9	1.92602	65	2	51.81	0.031	1	1			7
0	24	30	1.852	82	2	55.56	-0.00133333	1	1	2
0	30.6	48	1.21479	73	2	58.31	-0.023	1	1			8
0	20.1951	42	1.62524	76	2	68.26	0.033	1	1			9
1	20.9366	29	2.47586	82	2	71.8	0.105	1	1
1	21.5075	45.6	1.71623	81	2	78.26	0.0526667	1	1	TURP		10
1	20.1145	54.4	1.50092	73	2	81.65	0.102	1	1
1	23.1737	32.7	2.82018	78	2	92.22	0.111	1	1
1	23.4471	49.9	1.96553	78	2	98.08	0.103667	1	1
1	26.3	28.9	3.55917	85	2	102.86	0.0156667	1	1
1	23.8751	53.1	2.12298	61	2	112.73	0.0333333	1	1			9
1	22.9994	85	1.38824	84	2	118	-0.0103333	1	1
1	19.6623	26.6	4.92895	73	2	131.11	0.0526667	1	1	TURP		10
1	28.0699	25	6	72	2	150	0.042	1	1
1	25.7657	30	6.107	77	2	183.21	0.04	1	1
1	25.6074	30.3	7.47195	72	2	226.4	0.00933333	1	1	TURP		10
0	20.4651	19.3	12.1762	80	2	235	0.125667	2	1
1	23.1747	67	4.01627	78	2	269.09	0.0163333	1	1
1	26.842	28	12.1179	70	2	339.3	-0.003	1	1
1	21.8356	20	29.028	77	2	580.56	-0.00866667	1	1
1	25.6965	17.83	56.0852	83	2	1000	-0.0113333	1	1			8
1	24.0346	23.37	42.7899	63	2	1000	0.00966667	1	1			8
1	27.3356	35	28.5714	75	2	1000	0.0783333	1	1			8

## Sheet: meta Pt only
metastatsis	BMI	Prostate vol	PSA Density	Age	Group PSA	iPSA
1	28.441	58.3	0.000686106	71	1	0.04
1	18.2911	22	0.0531818	68	1	1.17
1	24.4695	53.35	0.132521	77	2	7.07
1	23.1	16.8	0.422619	74	2	7.1
1	26.8122	35	0.207714	67	2	7.27
1	27.774	51	0.145098	71	2	7.4
1	23.6652	39	0.241538	62	2	9.42
1	25.2	36	0.370556	76	2	13.34
1	24.2	34.1	0.419062	72	2	14.29
1	28.3	51	0.321569	71	2	16.4
1	24.755	52.8	0.442803	67	2	23.38
1	24.4346	73.8	0.438076	68	2	32.33
1	21.3068	25.6	1.84727	81	2	47.29
1	25.9501	56.3	0.857549	65	2	48.28
1	20.9366	29	2.47586	82	2	71.8
1	21.5075	45.6	1.71623	81	2	78.26
1	20.1145	54.4	1.50092	73	2	81.65
1	23.1737	32.7	2.82018	78	2	92.22
1	23.4471	49.9	1.96553	78	2	98.08
1	26.3	28.9	3.55917	85	2	102.86
1	23.8751	53.1	2.12298	61	2	112.73
1	22.9994	85	1.38824	84	2	118
1	19.6623	26.6	4.92895	73	2	131.11
1	28.0699	25	6	72	2	150
1	25.7657	30	6.107	77	2	183.21
1	25.6074	30.3	7.47195	72	2	226.4
1	23.1747	67	4.01627	78	2	269.09
1	26.842	28	12.1179	70	2	339.3
1	21.8356	20	29.028	77	2	580.56
1	25.6965	17.83	56.0852	83	2	1000
1	24.0346	23.37	42.7899	63	2	1000
1	27.3356	35	28.5714	75	2	1000
						183.439
